# Supplementary material for: The Pseudomonas aeruginosa Transcriptome in Planktonic Cultures and Static Biofilms Using RNA Sequencing
Source: PLoS One. 2012 Feb 3;7(2):e31092. doi: 10.1371/journal.pone.0031092 (PMC3272035; doi:10.1371/journal.pone.0031092)
Supplement: Table S1 — Genes that were differentially regulated in P-12, B-24 or B-48 as compared to P-4. (XLS) [file pone.0031092.s002.xls]

## Sheet: Table S1
Table S1. Genes that were differentially regulated in P-12, B-24 or B-48 as compared to P-4
Gene locusa			P-12 vs P-4b		B-24 vs P-4b		B-48 vs P-4b			absolute expression (base means)c
PA14 ID	PAO1 ID	gene name	log2 FC	P	log2 FC	P	log2 FC	P		P-4	P-12	B-24	B-48
PA14_00050	PA0004	gyrB					-2.09693	2.04509e-06		1142.49	491.045	530.625	267.061
PA14_00080	PA0007						2.15522	2.95326e-13		23.2016	63.699	53.4304	103.349
PA14_00280	PA0024	hemF	-2.49868	4.70798e-10						48.2054	8.52939	29.824	15.5693
PA14_00290	PA0025	aroE	-2.09403	5.29295e-07						39.3875	9.22558	16.1527	17.3146
PA14_00300	PA0026	plcB			-2.22127	0.000200818	-2.51851	3.71179e-08		95.6132	130.798	20.5045	16.6867
PA14_00480	PA0039		2.01613	3.28053e-19						98.4114	398.073	158.428	203.716
PA14_00570	PA0045		-4.11246	1.48856e-14			-3.00242	6.90759e-07		35.777	2.06838	3.72914	4.46462
PA14_00580	PA0046		-2.81218	2.24172e-08			-2.90659	3.67115e-05		27.4717	3.91142	6.21294	3.66365
PA14_00590	PA0047		-3.97917	1.71814e-08						16.6325	1.05465	8.07637	3.66365
PA14_00620	PA0049		2.16942	0.000126738	2.74644	0.000484669				2.59263	11.6628	17.3981	10.5608
PA14_00640	PA0051	phzH	2.71043	4.26321e-23						12.9486	84.7511	42.2521	35.3758
PA14_00650	PA0052		3.56188	8.45612e-21			3.98839	3.92874e-22		3.09795	36.5853	14.2916	49.1701
PA14_00690	PA0057				3.89684	4.00273e-05				0.959435	5.1914	14.2916	7.44103
PA14_00810	PA0069		-2.22917	0.000633467						11.33	2.41647	9.31941	15.9698
PA14_00820	PA0070		-3.74246	9.41802e-23			-2.40033	2.77109e-09		140.061	10.4646	43.4952	26.5306
PA14_00860	PA0073		-2.52627	0.000883718						7.60946	1.3209	3.72914	2.71931
PA14_00875	PA0074	ppkA	-4.13434	3.03713e-19						59.5209	3.38928	47.847	27.9347
PA14_00890	PA0075		-3.5911	3.75974e-06						10.6123	0.880602	1.24305	10.8179
PA14_00900	PA0076		-2.66278	0.000624949						7.5216	1.18778	4.97219	3.26317
PA14_00910	PA0077		-3.77987	2.04658e-19						77.9183	5.67262	54.6803	33.5711
PA14_00925	PA0078		-3.5355	1.12995e-09						22.4403	1.93525	18.0185	16.8004
PA14_00940	PA0079		-3.36233	1.31381e-10						28.9583	2.81585	12.4259	13.7943
PA14_00990	PA0082		-2.31925	1.74694e-11	-2.15599	0.000179026				116.308	23.3048	26.0971	57.1846
PA14_01010	PA0083		-4.62411	6.10018e-22			-2.14122	1.07552e-06		70.4482	2.85677	18.6411	15.9698
PA14_01020	PA0084		-4.72165	1.58763e-30			-2.52362	3.7331e-10		542.763	20.5708	177.712	94.3898
PA14_01030	PA0085		-5.49095	1.9252e-34			-2.13087	5.73596e-08		201.691	4.48485	78.2936	46.0503
PA14_01040	PA0086		-2.8805	7.1643e-09						25.2601	3.4302	14.2893	11.5348
PA14_01060	PA0087		-5.31619	5.7654e-08						12.2382	0.307173	4.9699	4.20751
PA14_01070	PA0088		-3.89999	2.5869e-13						30.8777	2.06838	18.6411	16.1132
PA14_01080	PA0089		-3.69204	6.24112e-09						17.072	1.3209	14.2916	4.46462
PA14_01100	PA0090		-3.35045	1.05448e-17						80.7309	7.91505	47.222	38.4362
PA14_01110	PA0091		-4.20603	9.55475e-17						47.0557	2.5496	29.2036	16.6867
PA14_01120	PA0092		-2.35538	4.24043e-06						20.6971	4.04455	6.83332	6.3533
PA14_01140	PA0093		-2.45846	6.07989e-10						52.3949	9.53275	22.368	34.3721
PA14_01180	PA0097		-2.52982	0.000145498						11.1761	1.93525	6.83332	6.23958
PA14_01190	PA0098		-2.935	0.000184047						9.39654	1.22869	18.0162	16.657
PA14_01200	PA0099		-2.37063	2.95694e-09						41.8341	8.08909	19.8819	19.9202
PA14_01250	PA0103						2.23534	4.22049e-06		5.85903	14.0689	26.0925	27.5887
PA14_01270	PA0104						2.70414	6.55328e-06		2.51205	7.03444	2.48609	16.3703
PA14_01290	PA0105	coxB	5.88902	4.59431e-112	3.01573	6.30975e-09	5.504	6.01347e-82		7.06748	418.83	57.1595	320.725
PA14_01300	PA0106	coxA	7.78131	1.11051e-138	4.81611	6.39808e-17	6.84839	2.16179e-81		1.91887	422.136	54.0554	221.115
PA14_01310	PA0107		6.8367	3.26815e-72			5.76551	1.26233e-29		0.922784	105.475	9.32171	50.1985
PA14_01320	PA0108	coIII	6.07568	9.03875e-110	2.98669	1.62414e-07	5.2741	3.19087e-62		5.01683	338.369	39.766	194.129
PA14_01340	PA0110		5.36103	1.70313e-43			4.6472	1.40682e-19		1.42083	58.3947	12.4259	35.6032
PA14_01350	PA0111		5.32532	1.78786e-40			4.19044	3.64573e-12		1.29632	51.9746	6.21294	23.6679
PA14_01360	PA0112		5.36755	2.33334e-42			5.11752	6.61721e-27		1.38418	57.1458	8.07866	48.0527
PA14_01380	PA0113		3.96368	4.05841e-42			2.86331	2.74243e-13		5.73452	89.471	6.83332	41.7291
PA14_01460	PA0119		-2.59063	2.13448e-07						23.5609	3.91142	14.912	20.4344
PA14_01490	PA0122		3.19091	4.2218e-37						208.473	1903.74	377.792	621.877
PA14_01670	PA0136				3.11563	0.000981497				2.00673	1.62808	17.3935	10.2741
PA14_01730	PA0141						-2.11564	6.09199e-08		450.746	162.11	127.372	104.006
PA14_01840	PA0149		3.38495	1.0165e-06						0.790995	8.26314	4.9699	2.03207
PA14_02010	PA0161						2.40601	1.77608e-11		25.1722	21.4716	54.0485	133.414
PA14_02020	PA0162		-5.2282	2.89506e-22	-2.84632	0.00018029	-2.9699	3.3804e-09		62.5603	1.66899	8.69904	7.98489
PA14_02100	PA0168		-2.22222	1.92208e-05						18.2511	3.91142	11.8055	7.58441
PA14_02130	PA0170				3.2296	0.000318796				1.45748	0.440301	13.6712	7.04054
PA14_02370	PA0189						4.96628	0.00070692		0.16844	2.06838	7.4537	5.26558
PA14_02510	PA0199	exbD1	3.96345	8.34937e-06						0.417462	6.51231	1.24305	4.06413
PA14_02550	PA0208	mdcA	3.97761	5.47754e-44	2.26824	0.000204631	3.33585	1.11069e-24		6.96507	109.725	33.5531	70.3263
PA14_02560	PA0209		5.13572	8.57834e-23			4.66366	8.64388e-14		0.754343	26.5201	4.97219	19.1192
PA14_02570	PA0210	mdcC	5.27856	3.48746e-15			4.0286	0.000171903		0.373533	14.4988	2.48609	6.0962
PA14_02580	PA0211	mdcD	3.45997	5.81339e-23			2.54391	2.23295e-08		4.2552	46.8246	6.83332	24.8149
PA14_02590	PA0212	mdcE	3.53762	1.12905e-20						3.13461	36.4009	3.72914	12.3654
PA14_02610	PA0213		2.98721	2.24059e-09						1.9628	15.5638	1.24305	7.58441
PA14_02620	PA0214		3.94652	1.31862e-42			2.0663	3.26521e-06		5.82238	89.7678	6.21294	24.3848
PA14_02640	PA0216		3.68706	6.71826e-16			2.64065	0.000172563		1.75771	22.6392	2.48609	10.9613
PA14_02740	PA0224						3.69409	6.93411e-18		2.72442	4.7511	8.07637	35.262
PA14_02890	PA0234						3.28114	0.000429739		0.585903	2.24242	1.24305	5.69572
PA14_02900	PA0235	pcaK	4.19497	1.39125e-05			4.7424	1.55618e-05		0.292951	5.36545	9.31712	7.84151
PA14_02990	PA0241		4.45119	0.000884349						0.124511	2.72364	1.86342	3.11979
PA14_03030	PA0245	aroQ2					3.73321	1.34144e-11		1.50869	4.17767	8.07637	20.0636
PA14_03160	PA0256		2.15784	2.50497e-20						43.7088	195.049	41.6318	117.089
PA14_03210	PA0261		-2.33189	0.000455149						10.6196	2.1093	7.45599	5.95282
PA14_03330			-2.68429	1.3132e-13	-2.31211	0.000257704	-2.12	1.2557e-06		77.1351	12.0005	15.5324	17.7447
PA14_03340			-2.08353	6.54463e-09						61.2788	14.4579	24.8518	20.7212
PA14_03360					-2.11468	2.65057e-06	-2.38904	1.71281e-09		322.923	143.35	74.5622	61.6492
PA14_03370					-2.04903	3.78739e-05	-2.36214	6.99004e-09		141.41	46.9779	34.1712	27.5046
PA14_03410			3.23644	6.35926e-29	6.68943	9.68694e-87	6.60187	2.27379e-112		8.99363	84.762	928.228	873.567
PA14_03490	PA0269		4.02589	1.1704e-59						13.703	223.218	16.155	11.6485
PA14_03510	PA0270		3.3762	6.44463e-45						18.5659	192.776	8.69904	23.124
PA14_03520	PA0271		4.06962	1.28608e-66						16.9106	283.946	12.4259	26.6443
PA14_03650	PA0280	cysA					-2.26298	7.2878e-05		39.7023	38.0601	23.6087	8.27165
PA14_03710	PA0284		2.51289	1.16816e-08						3.64721	20.8169	1.24305	4.20751
PA14_03790	PA0290		2.81941	2.78493e-25			2.35362	6.41112e-12		13.0583	92.1751	14.2916	66.7418
PA14_03800	PA0291	oprE					-3.55727	3.93759e-16		373.309	116.452	124.898	31.7121
PA14_03855	PA0295		-2.7324	4.90582e-09						33.8872	5.09919	24.2314	12.049
PA14_04100	PA0315		2.89042	2.03368e-38						40.1419	297.646	77.046	119.2
PA14_04110	PA0316	serA					-2.0096	3.86713e-07		343.209	95.5638	216.849	85.2331
PA14_04180	PA0320						3.78924	1.13857e-08		1.25239	5.31416	7.45828	17.3146
PA14_04300	PA0329		2.36127	2.43897e-18						15.4679	79.4778	32.3078	29.7641
PA14_04650	PA0355	pfpI			2.78976	7.49987e-08				7.36771	17.8472	50.9489	15.9698
PA14_05070	PA0389						2.097	2.59234e-16		34.4219	10.3724	26.1017	147.263
PA14_05080	PA0390	metX	-2.58603	8.5189e-09						30.3721	5.05828	32.9281	31.1979
PA14_05360	PA0411	pilJ	-2.38741	8.16008e-13						546.292	104.41	260.353	187.637
PA14_05500	PA0422				-2.18631	7.31022e-07	-3.4295	9.65331e-13		1306.54	453.159	287.064	121.266
PA14_05520	PA0424	mexR					2.09851	1.83247e-08		8.32715	15.7379	26.0994	35.6625
PA14_05630	PA0433		2.42397	2.42447e-05			2.79028	4.17346e-05		1.72106	9.23595	1.24305	11.9056
PA14_05690	PA0437	codA	-2.83322	1.82566e-12			-2.12088	1.35695e-05		60.1286	8.43718	34.1781	13.824
PA14_05740	PA0439						6.18654	8.71659e-25		0.505321	1.7612	3.72685	36.8046
PA14_05750	PA0440						5.20662	1.23014e-13		0.585903	1.3209	2.48609	21.6358
PA14_05770	PA0441	dhT					4.53756	8.59617e-39		4.23311	2.81585	12.4259	98.3105
PA14_05775	PA0442						5.23982	6.28976e-14		0.622555	0.747475	5.59027	23.5245
PA14_05790	PA0443						3.56922	5.29841e-14		2.92951	2.24242	10.5602	34.7726
PA14_05810	PA0444	amaB					3.69755	9.14599e-20		4.23311	2.1093	4.34952	54.9202
PA14_05860	PA0449						-2.25446	9.60807e-08		128.102	127.142	51.5716	26.847
PA14_05880	PA0451		2.62693	8.44023e-14			3.12411	6.77174e-15		5.32433	32.8889	9.31941	46.4211
PA14_05890	PA0452		2.23968	2.06772e-10			2.44672	4.61955e-10		6.48886	30.6465	8.69904	35.3758
PA14_06160	PA0470		4.68615	1.27215e-42			2.41173	4.0707e-05		2.67321	68.8184	12.4259	14.2245
PA14_06170	PA0471		7.69705	1.88012e-52			5.82933	4.52207e-13		0.292951	60.7909	3.10647	16.657
PA14_06180	PA0472		7.78519	1.34621e-54	5.94267	1.26678e-08	6.19901	3.2278e-16		0.292951	64.6205	18.0185	21.5221
PA14_06270	PA0480		2.48606	7.50296e-10						4.05739	22.7314	10.5625	11.5052
PA14_06280	PA0481		2.43943	2.39277e-12						6.15198	33.3701	13.0486	22.9807
PA14_06310	PA0484		2.91093	1.43279e-25			2.69191	4.66733e-15		11.9234	89.6762	18.0185	77.0455
PA14_06580	PA0505						2.20951	6.69352e-08		6.94297	24.8303	9.32171	32.1126
PA14_06650	PA0509	nirN	-4.16294	1.03437e-23	-2.25764	0.000129864	-2.98488	4.59062e-11		103.999	5.80575	21.7476	13.1367
PA14_06660	PA0510	nirE	-4.80852	3.12194e-11			-2.81504	0.000114196		20.9462	0.747475	5.59027	2.97641
PA14_06670	PA0511	nirJ	-3.51654	4.79625e-17			-2.38651	7.76482e-08		66.4417	5.80575	16.1527	12.7066
PA14_06680	PA0512	nirH	-5.13044	2.69982e-13			-2.10263	0.000750415		26.1826	0.747475	8.69904	6.0962
PA14_06700	PA0514	nirL	-4.69685	4.31695e-10			-Inf	4.00159e-07		19.386	0.747475	5.59027	0
PA14_06710	PA0515		-2.80027	5.92906e-07			-2.84472	0.000248344		17.4747	2.50868	4.9699	2.43255
PA14_06720	PA0516	nirF	-5.36346	1.59977e-24			-2.94765	1.75635e-09		74.1903	1.80212	22.3657	9.61647
PA14_06730	PA0517	nirC	-3.50027	2.47961e-11			-4.3504	3.27329e-08		30.3572	2.68272	6.21294	1.48821
PA14_06740	PA0518	nirM	-3.9706	5.61081e-15			-3.32639	3.26733e-08		39.329	2.50868	9.94208	3.92075
PA14_06750	PA0519	nirS	-4.77847	1.69934e-31	-2.82718	2.65035e-10	-3.92956	1.73342e-18		357.175	13.0142	50.3285	23.4405
PA14_06870	PA0527	dnr	-2.26142	3.13527e-07						30.782	6.4201	19.8842	8.12827
PA14_06875		rsmY	5.14565	1.83151e-29	2.40655	5.41751e-07	5.80764	2.96743e-19		398.842	14118.7	2114.68	22339.6
PA14_06940	PA0532		2.68685	0.000179444						0.798273	5.14011	1.86342	5.80944
PA14_07050	PA0543		2.0996	3.14205e-08						6.1447	26.3357	9.31941	24.2414
PA14_07250	PA0557		3.60884	8.1369e-15						1.79436	21.8917	3.72685	6.0962
PA14_07355	PA0565		2.299	2.46972e-06						2.76107	13.5877	4.34952	7.29764
PA14_07430	PA0572						-2.40538	1.25962e-09		208.026	107.165	118.678	39.2669
PA14_07500	PA0575						2.01085	1.3481e-09		17.7749	48.0228	24.2291	71.6365
PA14_07630	PA0585		2.7205	8.98085e-05			2.58841	0.000841394		1.12788	7.43383	8.69904	6.78344
PA14_07650	PA0586		2.76546	1.80986e-34						131.213	892.203	213.728	263.333
PA14_07660	PA0587		2.45459	3.41362e-24						242.039	1326.75	209.397	386.543
PA14_07680	PA0588		2.54901	2.13562e-14						884.675	5177.41	1028.26	1140.76
PA14_07740	PA0593	pdxA	-2.08339	1.28603e-07						41.7457	9.8503	41.6318	28.9928
PA14_07860	PA0603		2.25245	2.78949e-13						9.49168	45.2271	27.3402	26.2438
PA14_07870	PA0604		3.1788	2.71624e-39						16.9766	153.733	67.1039	67.3153
PA14_07890	PA0605		2.71056	2.50679e-12	3.17622	1.50371e-07	2.5178	2.34523e-07		4.46757	29.2437	40.3841	25.5862
PA14_07970	PA0612				2.48651	2.55943e-06				7.98299	19.987	44.7382	17.458
PA14_07980	PA0613				2.86765	1.404e-14	2.3592	1.39308e-13		23.0701	84.2589	168.384	118.369
PA14_08060	PA0621		2.33229	2.66729e-26						64.7576	326.121	117.43	88.1749
PA14_08070	PA0622		2.21465	1.57932e-22						147.532	684.795	271.538	126.275
PA14_08090	PA0623		2.47172	6.5276e-29						81.6609	452.977	186.409	94.8199
PA14_08110			2.29291	1.48322e-11						6.43765	31.5472	11.1874	8.12827
PA14_08120	PA0625		2.17041	3.46347e-22						108.671	489.184	246.075	123.269
PA14_08160	PA0629		2.15578	6.2923e-10						6.68667	29.7964	19.8865	22.2094
PA14_08210	PA0633		2.05504	5.81783e-19						225.192	935.794	584.694	263.388
PA14_08220	PA0634		2.1837	3.05522e-22						41.7309	189.591	141.059	83.8289
PA14_08230	PA0635		2.05973	2.9582e-19						43.5255	181.461	124.893	64.5663
PA14_08250	PA0637		2.00955	1.43064e-14						18.0091	72.5148	40.3841	13.2801
PA14_08280	PA0640		2.1039	4.40544e-16						20.8731	89.7269	47.2243	29.6504
PA14_08470	PA0661						-2.62917	6.55949e-05		24.2565	17.929	17.3981	3.92075
PA14_08650			2.42917	6.00149e-26	3.69287	4.2587e-27	6.34634	1.52713e-75		47.8979	257.971	619.415	3897.22
PA14_08660					2.5695	2.46319e-13	3.92091	1.22698e-47		68.5584	187.164	406.966	1038.42
PA14_08670			2.34123	1.79188e-21	5.13816	1.28024e-59	5.08944	9.08481e-75		27.2081	137.873	958.16	926.346
PA14_08720	PA4274	rplK					-2.05551	2.01639e-05		1767.11	1091.94	1053.19	425.102
PA14_08730	PA4273	rplA					-2.15468	2.69649e-05		2093.98	1187.46	1109.76	470.273
PA14_08740	PA4272	rplJ					-2.45504	4.62448e-05		3637.32	1021.31	1867.18	663.349
PA14_08810	PA4267	rpsG					-2.16069	1.06175e-05		1796.08	765.715	1010.97	401.692
PA14_08830	PA4265	tufA					-2.69779	9.25658e-10		1080.72	507	511.345	166.57
PA14_08860	PA4262	rplD					-2.25417	4.3796e-05		2890.34	827.049	1459	605.867
PA14_08880	PA4260	rplB					-2.62399	1.12268e-05		3475.42	1022.15	1829.89	563.777
PA14_08910	PA4257	rpsC					-2.3231	4.88719e-05		3110.49	897.886	1681.97	621.59
PA14_08920	PA4256	rplP					-2.28782	3.55151e-06		2136.34	583.271	1183.66	437.488
PA14_08930	PA4255	rpmC					-2.3093	8.53309e-07		1588.64	455.024	945.663	320.523
PA14_08940	PA4254	rpsQ	-2.01946	5.56312e-10			-2.42088	6.29779e-09		810.3	199.861	342.98	151.317
PA14_08950	PA4253	rplN					-2.42444	3.09399e-07		1604.17	462.602	759.92	298.828
PA14_09010	PA4247	rplR					-2.08241	2.50724e-05		1681.98	660.406	899.728	397.148
PA14_09030	PA4245	rpmD					-2.43794	3.42109e-08		1012.56	465.867	507.653	186.866
PA14_09080	PA4241	rpsM					-2.4166	1.23535e-05		2939.56	1104.71	1595.61	550.571
PA14_09090	PA4240	rpsK	-2.02649	9.00806e-10			-2.42753	1.16064e-08		852.85	209.333	380.274	158.531
PA14_09100	PA4239	rpsD					-2.3631	3.79966e-05		3342.75	911.431	1655.9	649.742
PA14_09160	PA4235	bfrA	-2.1354	1.68248e-10						123.355	28.0761	38.5299	34.916
PA14_09210	PA4231	pchA	4.96906	8.97888e-91	2.86457	8.90554e-17	3.23343	9.6325e-36		39.329	1231.82	286.441	369.891
PA14_09220	PA4230	pchB	5.0436	1.36926e-89	2.9799	7.5015e-12	3.11737	1.41913e-21		9.92369	327.301	78.2913	86.1181
PA14_09230	PA4229	pchC	5.29421	2.58889e-103	2.41134	7.8991e-08	2.7846	4.10008e-19		17.6358	692.007	93.8168	121.519
PA14_09240	PA4228	pchD	5.11379	1.04793e-97	3.02416	3.64847e-18	3.28755	4.26725e-36		27.4205	949.466	223.068	267.748
PA14_09260	PA4227	pchR	3.43703	2.23722e-42			2.18224	3.41758e-10		12.9777	140.555	42.2498	58.9003
PA14_09270	PA4226	pchE	4.36957	5.56177e-61			2.39774	1.38544e-19		114.003	2356.6	395.797	600.77
PA14_09280	PA4225	pchF	4.53653	2.25526e-54	2.24933	1.36181e-10	2.68886	9.44645e-24		151.465	3515.14	720.157	976.653
PA14_09290	PA4224	pchG	4.28343	8.39395e-75			2.58748	9.16335e-22		28.7095	559.071	96.3144	172.558
PA14_09300	PA4223		4.1495	2.10226e-71	2.19059	9.87553e-09	2.68805	7.89143e-24		34.4367	611.148	157.201	221.925
PA14_09320	PA4222		4.19605	2.70161e-73			2.86503	7.05756e-28		40.2152	737.1	133.587	292.988
PA14_09340	PA4221	fptA	4.41246	2.02103e-54						149.348	3180.41	400.771	440.049
PA14_09350	PA4220		4.29649	1.15535e-46			2.29298	4.36381e-07		5.41973	106.5	13.0486	26.5603
PA14_09370	PA4219		3.98471	9.94989e-58	2.22727	7.61796e-06	2.35843	2.35895e-13		13.5345	214.269	63.3748	69.4067
PA14_09380	PA4218		4.26441	1.39365e-69	2.74576	1.95997e-11				16.8597	324.014	113.085	65.8864
PA14_09400	PA4217	phzS	-3.92099	3.00648e-24			-2.55504	4.79498e-10		521.589	34.4345	413.184	88.7534
PA14_09410	PA1905	phzG1	-4.06955	1.5864e-11			-3.56729	4.03847e-06		25.7875	1.53587	11.1851	2.17545
PA14_09460	PA4212	phzC1	-5.30579	4.35077e-23			-2.65974	1.63398e-07		66.0173	1.66899	26.0994	10.4471
PA14_09470	PA4211	phzB1	-3.62332	8.50823e-19			-4.76792	3.40477e-21		1212.47	98.3883	351.649	44.5028
PA14_09480	PA4210	phzA1	-3.82272	7.96761e-20	-2.482	9.95276e-05	-2.49596	3.724e-08		83.3089	5.88759	14.912	14.7683
PA14_09500	PA4208	opmD	5.44925	4.05698e-88	5.36417	1.11367e-46	6.00882	2.68742e-92		5.55152	242.549	228.659	357.476
PA14_09520	PA4207	mexI	5.21468	1.24812e-100	4.53464	2.79188e-46	5.46175	4.32374e-91		26.0581	967.652	603.956	1148.4
PA14_09530	PA4206	mexH	6.71969	1.64592e-135	5.3923	1.39535e-49	6.25746	1.15037e-102		6.68667	704.755	280.837	511.557
PA14_09540	PA4205	mexG	7.09782	1.00359e-122	5.45289	2.01863e-30	6.71616	4.06972e-88		2.46812	338.083	108.106	259.496
PA14_09740	PA4187						2.62537	0.000565679		1.25239	5.23232	6.83332	7.72779
PA14_09750	PA4186		3.09103	6.33004e-29						10.1215	86.246	19.2569	29.2202
PA14_09900	PA4175	prpL			2.0713	4.91044e-07				31.7854	53.1116	133.583	69.8616
PA14_09920	PA4173		2.73004	0.000376797						0.834925	5.5395	1.24305	1.08772
PA14_09930	PA4172		2.71984	1.46182e-06						1.34752	8.87749	6.21294	1.63159
PA14_09940	PA4171		2.32523	2.5889e-08						3.68386	18.4615	6.21294	10.2741
PA14_09970	PA4168	fpvB	3.87015	1.17446e-27			2.35483	0.000227669		3.22247	47.1214	14.2893	16.484
PA14_09980	PA4167		3.36824	0.000591803			3.66498	0.000208121		0.417462	4.3108	0	5.29524
PA14_10160	PA4160	fepD	3.36824	0.000591803						0.417462	4.3108	8.69674	4.46462
PA14_10170	PA4159	fepB	6.3118	1.48074e-11			6.42576	1.51118e-09		0.124511	9.89122	3.72914	10.7042
PA14_10180	PA4158	fepC	4.39414	2.66496e-16						0.915506	19.2499	3.72914	4.8651
PA14_10200	PA4156		2.0887	7.51671e-05			3.15781	5.17828e-10		2.76107	11.7446	10.5625	24.6419
PA14_10240	PA4152		2.49557	4.36313e-06			2.37911	3.0078e-05		2.16789	12.2258	0	11.2777
PA14_10250	PA4151	acoB	3.71035	2.90919e-12			3.17192	1.67421e-05		1.17181	15.3385	0	10.5608
PA14_10260	PA4150		3.2569	1.35848e-05						0.629832	6.02071	0	2.57593
PA14_10280	PA4148						4.0286	0.000171903		0.373533	3.60425	0	6.0962
PA14_10290	PA4147	acoR	2.85854	1.42945e-31			2.50408	2.03736e-18		19.9794	144.907	29.2082	113.341
PA14_10330	PA4144						2.68991	5.51241e-11		5.52215	6.15384	25.4721	35.6329
PA14_10340	PA4143						2.35709	1.13231e-16		19.8768	31.7933	67.7312	101.836
PA14_10350	PA4142		2.03745	5.10152e-14			2.52995	4.7223e-17		17.2402	70.7744	49.7127	99.5713
PA14_10360	PA4141		4.48373	7.31168e-58	3.50967	1.08303e-23	3.66893	3.75302e-39		142.382	3185.61	1621.71	1810.98
PA14_10370	PA4140				3.65582	9.61211e-17	4.88368	1.91833e-53		5.52215	14.2429	69.6015	163.02
PA14_10380	PA4139		2.71716	1.84229e-23	4.0621	4.96099e-28	6.02343	1.52083e-96		12.2748	80.7163	205.036	798.454
PA14_10530	PA4132		-2.79138	2.02575e-15			-2.20607	2.99551e-07		778.119	112.398	228.659	168.637
PA14_10540	PA4131		-3.14906	4.48293e-17			-2.39853	5.59962e-08		1041.57	117.415	576.574	197.541
PA14_10660	PA4120		2.77589	1.83218e-09						2.38754	16.3522	10.5625	9.07261
PA14_10990	PA4092	hpaC					3.65223	0.000502865		0.505321	0.880602	4.34952	6.3533
PA14_11000	PA4091	hpaA					2.29126	2.22842e-05		3.56662	7.47475	11.8032	17.458
PA14_11080	PA4084	cupB3					2.55361	1.2424e-05		3.01737	6.81948	9.93979	17.7151
PA14_11130	PA4079		4.04244	6.72564e-70						35.3301	582.158	21.1272	68.5464
PA14_11140	PA4078		7.8576	2.39391e-126	2.93381	3.81675e-13	3.88247	1.58581e-42		15.0432	3489.11	114.949	221.861
PA14_11170	PA4075		2.26693	6.1923e-18						16.9621	81.6378	20.5045	23.8409
PA14_11270	PA4067	oprG					-2.16367	1.72297e-06		1496.98	379.909	479.633	334.109
PA14_11330	PA4062		2.14607	0.00064354						1.58927	7.03444	3.72914	2.97641
PA14_11530	PA4045		-2.45793	9.6409e-06						16.4274	2.9899	13.6689	16.5433
PA14_11580	PA4041						2.12427	6.5379e-06		6.39372	20.1305	8.07866	27.8754
PA14_11690	PA4031	ppa	-2.47742	4.51136e-14						171.81	30.851	124.882	54.3763
PA14_11980	PA4009						2.2085	1.38085e-06		5.77117	7.51566	9.31941	26.674
PA14_12060	PA4003	pbpA	-2.78918	2.43929e-15						120.96	17.4991	108.115	84.7189
PA14_12140	PA3995						2.07816	2.07224e-06		7.08958	25.5369	11.1828	29.9371
PA14_12150	PA3994						3.08707	0.000530479		0.922784	4.35172	5.59257	7.84151
PA14_12260	PA3986		3.25531	8.63613e-42			3.45534	8.06859e-39		20.6605	197.282	42.8725	226.622
PA14_12280	PA3984		-2.00085	2.22778e-09						90.6104	22.6392	88.8515	46.5942
PA14_12360	PA3979						2.65982	3.07051e-08		3.34698	2.68272	17.3981	21.1513
PA14_12680	PA3957		2.52985	1.16241e-12						5.77117	33.3292	5.59027	23.04
PA14_12870	PA3942	tesB					-2.55068	1.75977e-05		35.7182	10.8127	16.1527	6.0962
PA14_12920	PA3938		3.83867	1.80927e-19						2.38754	34.1591	4.34952	9.75985
PA14_12940	PA3937		4.03846	1.05129e-12						1.12788	18.5336	3.72685	4.75138
PA14_12960	PA3936		3.32814	3.57487e-10						1.75771	17.653	1.24305	2.03207
PA14_12970	PA3935	tauD	2.86328	3.82153e-05						1.25239	9.1132	1.24305	1.48821
PA14_12980	PA3934		-2.57192	5.71018e-14						123.106	20.704	64.6201	46.9106
PA14_13000	PA3932		2.39961	6.72765e-08						3.72779	19.67	9.93979	10.8476
PA14_13010	PA3931		2.28003	1.13903e-12						11.0809	53.8187	21.1249	12.1924
PA14_13110	PA3924		3.08622	1.83996e-33	2.06518	0.000136114	2.48251	1.41507e-14		14.2522	121.039	59.6433	79.6511
PA14_13130	PA3923		5.67309	2.10917e-108	2.42207	1.38159e-10	3.19855	6.8027e-32		30.0276	1532.11	160.93	275.664
PA14_13140	PA3922		5.92587	2.06106e-118	2.91859	1.74869e-14	3.40165	6.47352e-34		21.283	1293.9	160.923	224.922
PA14_13150	PA3921		2.03856	9.21456e-19						46.4844	190.974	73.3169	131.54
PA14_13170	PA3920		2.57987	1.02293e-15	2.70893	4.38145e-07				7.60218	45.4524	49.7058	24.098
PA14_13210			4.4496	1.51912e-13			3.22447	0.000305333		0.710414	15.5229	4.9699	6.64006
PA14_13260	PA3915	moaB1	-2.27204	1.00236e-05						17.2111	3.56333	1.86342	4.06413
PA14_13280	PA3914	moeA1	-2.90886	2.53818e-07			-5.03581	1.06074e-05		17.8409	2.37555	1.24305	0.543862
PA14_13290	PA3913		-4.92642	2.8017e-22			-3.13015	3.16368e-09		62.8972	2.06838	18.6388	7.18392
PA14_13300	PA3912		-5.19052	8.29757e-21	-2.75691	0.000312231	-2.90318	9.48866e-09		54.5919	1.49495	8.07637	7.29764
PA14_13320	PA3911		-4.45471	3.58259e-09						16.3907	0.747475	9.31712	2.97641
PA14_13350	PA3908		-2.97062	4.02894e-17						120.316	15.3489	90.0991	116.031
PA14_13360	PA3907		-3.36915	1.56451e-17						80.4085	7.78192	47.8447	41.0122
PA14_13370	PA3906		-2.93054	2.07306e-13						65.0279	8.52939	53.4419	44.3891
PA14_13380	PA3905		-2.74178	1.62154e-10						48.4909	7.24941	41.6272	42.8168
PA14_13450	PA3900		3.74535	2.36423e-08						0.754343	10.1166	7.45599	2.57593
PA14_13460	PA3899		4.75252	2.4587e-11			3.90173	5.83565e-05		0.417462	11.253	8.07637	6.23958
PA14_13620	PA3887	nhaP	-2.41029	8.92528e-08						29.2294	5.49858	23.611	12.5929
PA14_13720	PA3880		-3.9965	4.03115e-14						35.7918	2.24242	12.4282	11.6485
PA14_13730	PA3879	narL	-2.50898	3.13593e-14						138.193	24.2777	58.4072	145.622
PA14_13750	PA3877	narK1	-5.31127	2.08871e-32	-3.79685	1.95997e-11	-4.15442	1.10531e-18		146.77	3.69645	10.5602	8.24199
PA14_13770	PA3876	narK2	-8.39636	1.0633e-33	-4.38027	7.61311e-10	-3.90749	3.48011e-15		103.5	0.307173	4.9699	6.89716
PA14_13780	PA3875	narG	-3.76534	5.01993e-18	-2.31248	0.000503948	-3.39519	3.98066e-11		74.073	5.44729	14.912	7.04054
PA14_13800	PA3874	narH	-2.24815	1.1294e-07						33.4188	7.03444	18.0139	13.1367
PA14_13810	PA3873	narJ	-4.19746	4.29254e-05						8.07813	0.440301	9.93979	5.66606
PA14_13830	PA3872	narI	-3.11432	5.89357e-05						9.13296	1.05465	1.86342	1.48821
PA14_13840	PA3871		-4.2092	1.84043e-05						8.14415	0.440301	6.21294	0
PA14_13870	PA3869		2.02246	4.29121e-05			2.4981	8.69099e-05		3.03947	12.3486	5.59027	17.1712
PA14_13880			3.23744	1.98863e-08						1.29632	12.2258	1.24305	1.08772
PA14_13970							2.73818	2.85402e-13		6.48158	18.707	8.07866	43.2469
PA14_14320			2.46819	0.000190033			3.17252	1.59259e-05		1.21574	6.72727	3.72685	10.9613
PA14_14360	PA3839		-2.32854	2.06591e-12						102.504	20.4072	37.2845	30.0805
PA14_14440	PA3834	valS	-2.51734	8.81897e-15						223.296	39.0018	202.557	90.9585
PA14_14540			4.31402	7.22121e-54	2.91121	1.29841e-15	2.21955	7.99847e-15		156.848	3119.83	1179.89	730.516
PA14_14550			3.36114	4.09822e-41	2.28606	1.98481e-09	2.27604	1.99133e-15		180.512	1854.85	880.397	874.303
PA14_14570			2.06315	1.54812e-15	3.13186	3.60316e-19	3.73309	8.50783e-42		23.3922	97.7555	205.048	311.06
PA14_14630	PA3821	secD	-2.56586	2.23589e-13						798.165	134.801	416.929	213.57
PA14_14650	PA3820	secF	-2.44759	6.20855e-13						531.524	97.4374	210.025	237.361
PA14_14660	PA3819		3.44083	3.98079e-51						103.163	1120.26	224.295	350.188
PA14_14710	PA3815		2.13309	2.73481e-20						39.1312	171.652	93.1987	78.7908
PA14_15070	PA3790	oprC			-2.12741	1.91379e-06	-3.56905	3.1199e-16		347.501	100.888	79.5321	29.2796
PA14_15080	PA3789						-2.21052	5.35541e-07		99.7503	27.8819	52.1965	21.5518
PA14_15090	PA3788		2.42136	8.82919e-06						2.04338	10.9459	5.59257	9.61647
PA14_15100	PA3787		2.59469	8.15251e-20			2.41	5.37156e-13		12.0843	72.9966	27.3402	64.2252
PA14_15180	PA3781						2.92001	3.06564e-15		5.89568	11.642	11.8032	44.6214
PA14_15200	PA3779		2.02355	5.19781e-07						4.38699	17.8368	17.3958	12.4495
PA14_15290	PA3771						2.17867	9.19735e-05		3.14188	10.7309	1.86342	14.2245
PA14_15430							2.37982	1.39598e-11		9.71132	17.6218	8.07866	50.5446
PA14_15680	PA3767		2.24322	3.703e-15						13.3806	63.3509	20.5023	43.504
PA14_15890	PA3751	purT	-2.77669	8.81897e-15						96.4109	14.0689	59.0321	39.7267
PA14_16000	PA3742	rplS	-2.33826	1.13006e-12						708.858	140.176	490.859	255.437
PA14_16010	PA3741		-2.66263	0.000312607						8.3638	1.3209	6.21524	3.66365
PA14_16100	PA3734		5.27969	5.11427e-90			3.47268	1.0817e-21		6.62793	257.468	19.8796	73.5796
PA14_16110			3.39584	8.16451e-34			2.79946	1.53066e-15		9.18417	96.6697	12.4282	63.9384
PA14_16180	PA3729						-2.07247	1.44788e-07		446.733	139.132	180.196	106.211
PA14_16190	PA3728		-2.18421	3.43507e-12						252.13	55.4768	140.414	90.3849
PA14_16250	PA3724	lasB	5.71503	3.7087e-14			2.34408	1.42301e-10		720.344	37838.7	2190.27	3657.46
PA14_16260	PA3723		2.59485	2.44811e-30						38.7283	233.969	67.7289	101.49
PA14_16280	PA3721		2.17187	2.00109e-08						5.48549	24.718	9.31941	7.98489
PA14_16290	PA3720		2.90019	1.65477e-13						3.51542	26.2434	8.69904	2.17545
PA14_16300	PA3719		2.51783	1.91813e-08						2.88558	16.5263	0	2.57593
PA14_16310	PA3718		5.51193	3.31502e-24			5.1443	1.50873e-14		0.585903	26.735	6.83561	20.7212
PA14_16390	PA3710		2.1613	1.31108e-12			2.35572	4.59062e-11		10.6853	47.7975	31.0647	54.6928
PA14_16410	PA3709		3.87935	2.76584e-19			3.88889	6.60265e-13		1.9628	28.8853	14.2893	29.0769
PA14_16530	PA3700	lysS	-2.8398	3.78818e-17						192.28	26.8578	149.131	70.1483
PA14_16660	PA3690		2.36606	8.07948e-27						76.8268	396.068	182.671	223.082
PA14_16680	PA3688		3.56625	3.66397e-39			2.72259	1.35367e-15		9.60891	113.821	18.6411	63.4242
PA14_16820	PA3676				-2.18764	2.03958e-06	-2.265	2.7853e-08		280.232	84.0341	61.5136	58.302
PA14_16830	PA3675		-2.47093	4.23724e-05						14.135	2.5496	14.2916	5.15186
PA14_17230	PA3642	rnhB	-2.24876	6.38109e-09						54.1154	11.3862	39.148	41.8428
PA14_17250	PA3641		-3.46102	3.09991e-20						141.284	12.8298	93.201	45.2493
PA14_17340	PA3633	ispD	-2.88759	5.51662e-08						23.4143	3.16394	36.0369	22.3231
PA14_17470	PA3623		3.20159	5.59307e-30						342.684	3152.59	327.455	759.964
PA14_17480	PA3622	rpoS	3.27932	5.61155e-17						964.122	9360.65	828.837	1847.05
PA14_17500	PA3620	mutS	-2.25193	1.97629e-11						100.519	21.1033	67.7312	68.1163
PA14_17610	PA3610	potD					2.45728	0.000467364		2.16789	4.13676	9.93979	11.9056
PA14_17700	PA3601		4.02168	3.55946e-30						2.79773	45.4415	4.9699	5.00848
PA14_17710	PA3600		6.11915	2.63643e-30						0.417462	29.0178	4.34952	2.03207
PA14_17740	PA3597						2.36382	0.000149978		2.26303	4.83294	9.32171	11.6485
PA14_17760	PA3596		3.00576	4.53743e-10						2.21182	17.7653	11.1828	11.2184
PA14_17820	PA3592						2.68538	0.000701263		1.30359	0.747475	1.86342	8.38537
PA14_17930	PA3584	glpD	-3.79999	2.273e-24						128.645	9.23595	139.185	65.6293
PA14_17940	PA3583	glpR	-2.66108	1.06137e-07						24.74	3.91142	13.6712	11.6485
PA14_17960	PA3582	glpK	-3.17779	7.74442e-21						270.932	29.9399	73.3237	78.1036
PA14_17990	PA3580		-2.46203	3.17735e-05						15.966	2.89769	13.6689	5.95282
PA14_18010	PA3579		-3.09442	1.48856e-14						68.3021	7.99688	28.5832	24.098
PA14_18120	PA3570	mmsA	4.85788	1.41716e-70	3.69768	1.07263e-16	4.28209	1.72494e-40		6.84784	198.573	88.8515	133.226
PA14_18140	PA3569	mmsB	5.98427	2.13245e-41	5.78304	4.59722e-17	6.30587	1.55237e-38		0.834925	52.8557	45.9744	66.0545
PA14_18150	PA3568		5.10151	7.3392e-57	2.7859	5.29288e-05	5.07381	9.53659e-46		2.97344	102.086	20.5068	100.145
PA14_18250	PA3562		-2.91541	2.93344e-14			-2.34586	1.51642e-07		73.6192	9.75809	18.0185	14.4816
PA14_18260	PA3561	fruK	-3.78679	1.8384e-11			-2.25564	0.000273898		29.1121	2.1093	1.24305	6.0962
PA14_18275	PA3560	fruA	-3.68693	7.01772e-15			-2.86913	6.19929e-08		46.4186	3.60425	11.1828	6.3533
PA14_18520	PA3543	algK			3.84402	3.64973e-05	3.10095	0.000165508		1.38418	2.94898	19.8773	11.876
PA14_18565	PA3541	alg8					3.08707	0.000530479		0.922784	2.94898	0	7.84151
PA14_18610	PA3537	argF			2.32934	4.64993e-08				22.6233	26.95	113.699	39.0098
PA14_18670	PA3531	bfrB	-3.15003	3.85218e-20			-2.16582	5.48408e-09		258.131	29.0795	145.388	57.5258
PA14_18680	PA3530		8.16777	1.30898e-130	5.75731	4.68023e-22	7.09158	2.3813e-74		1.09122	313.804	59.0252	148.83
PA14_18800	PA3520		5.95393	1.87644e-54			3.10776	7.97636e-05		1.20846	74.9106	1.24305	10.4174
PA14_18810	PA3519		3.91418	8.62265e-15			2.91766	0.000659963		1.21574	18.3284	9.94208	9.18633
PA14_18820	PA3518		2.76352	0.000833001						0.666484	4.52577	6.83332	1.88869
PA14_18830	PA3517						2.63759	0.00026598		1.54534	3.60425	9.93979	9.61647
PA14_18850	PA3516		2.56026	8.65633e-11	2.62882	0.000439098	2.20572	0.000231304		4.21855	24.8816	26.0925	19.4604
PA14_18860	PA3515		2.69234	2.46491e-18						7.90969	51.1251	14.912	24.0684
PA14_19100	PA3479	rhlA	3.24287	8.34668e-40						173.487	1642.36	417.54	623.958
PA14_19110	PA3478	rhlB	3.72509	3.83867e-52			2.16926	8.33588e-15		118.852	1571.7	251.022	534.587
PA14_19120	PA3477	rhlR	2.11155	5.12326e-18						291.05	1257.79	394.549	968.861
PA14_19350	PA3461		2.46881	3.2136e-23						19.0346	105.373	34.7961	54.1489
PA14_19360	PA3460		2.12229	5.12326e-18						24.5055	106.693	51.5738	47.4544
PA14_19380	PA3458		-2.1356	3.90972e-10						106.005	24.1238	32.3123	58.3564
PA14_19480	PA3451		4.09032	1.2369e-28			3.1317	1.54581e-08		2.59263	44.1621	3.72685	22.7236
PA14_19490	PA3450		2.39491	1.35627e-20						30.167	158.661	32.3078	55.0388
PA14_19510	PA3448						2.96647	1.46213e-06		1.54534	2.5496	6.21294	12.0787
PA14_19540	PA3445		3.23387	5.94836e-08						1.21574	11.4375	5.59257	3.26317
PA14_19560	PA3444	ssuD	3.78909	1.96692e-06						0.585903	8.09947	2.48609	1.88869
PA14_19570	PA3443		3.32194	1.89509e-06			2.98278	0.000438094		0.959435	9.59441	6.83332	7.58441
PA14_19580	PA3442		4.7235	3.41166e-11						0.498044	13.1577	0	3.11979
PA14_19590	PA3441		4.9875	5.62044e-18			3.22447	0.000305333		0.710414	22.5372	2.48609	6.64006
PA14_19810	PA3422						2.83106	2.27396e-05		1.88222	6.46102	8.07637	13.3938
PA14_19850	PA3420						2.90035	1.7384e-06		2.21182	6.8604	1.86342	16.5136
PA14_19870	PA3418	ldh	3.87242	1.16128e-42			3.11886	4.72558e-18		7.38981	108.23	24.2314	64.1955
PA14_19900	PA3417		5.62954	1.71421e-82	2.51361	0.000324882	4.08099	2.81628e-26		3.80837	188.538	21.7476	64.4526
PA14_19910	PA3416		5.83537	5.98052e-80			4.26198	5.74129e-23		2.84165	162.253	8.07637	54.5197
PA14_19920	PA3415		6.69391	2.29805e-83	3.76074	1.78338e-05	5.41701	8.1715e-35		1.42083	147.099	19.2592	60.7049
PA14_19990	PA3410		2.7328	0.000833052						0.747065	4.96607	1.24305	6.49668
PA14_20000	PA3409		3.0962	4.58141e-06			5.23814	6.63294e-21		0.878854	7.51566	0	33.1707
PA14_20010	PA3408	hasR	2.32298	0.000173133			4.6638	1.73254e-20		1.66985	8.35535	9.31941	42.3273
PA14_20020	PA3407	hasAp	5.61275	7.32832e-15	4.8925	6.10592e-05	8.69189	1.02093e-66		0.292951	14.3351	8.70133	121.148
PA14_20030	PA3406	hasD					4.87795	4.08582e-11		0.461392	0.92152	1.24305	13.5669
PA14_20050	PA3404						4.46442	4.77851e-07		0.417462	1.18778	1.24305	9.21599
PA14_20100	PA3401		-2.14641	2.85349e-05						16.9545	3.82958	9.94208	8.67213
PA14_20140	PA3397	fpr	-2.41882	1.83523e-13						122.264	22.8645	132.974	104.036
PA14_20250	PA3390						4.26939	5.87651e-05		0.336881	2.41647	0	6.49668
PA14_20280	PA3386		2.3452	4.69946e-10						5.14861	26.1616	11.1828	9.61647
PA14_20290	PA3385		2.11987	3.90836e-20						203.156	883.026	136.692	115.368
PA14_20370	PA3379	phnH					3.99515	0.000114196		0.541973	1.62808	1.86342	8.64247
PA14_20470	PA3370						2.21327	2.40227e-10		8.16599	17.4582	22.368	37.8676
PA14_20500			4.4386	1.54146e-73	5.45424	1.00513e-61	7.51126	2.1006e-114		14.8233	321.437	649.882	2704.32
PA14_20560	PA3366	amiE	3.97678	5.14165e-63						80.709	1270.73	83.2612	52.6607
PA14_20570	PA3365		4.19247	2.13352e-69						16.7936	307.046	27.9559	24.7853
PA14_20580	PA3364	amiC	3.78668	1.68307e-54						15.4167	212.763	18.0162	17.6014
PA14_20590	PA3363	amiR	4.35083	1.46299e-73						14.3107	292.004	21.1249	30.8815
PA14_20610	PA3361	lecB	3.64851	6.86733e-59			2.44925	6.12731e-20		41.9874	526.538	96.9348	229.307
PA14_20690	PA3354		2.46066	7.45245e-18						11.33	62.3677	16.1504	44.9329
PA14_20770	PA3347		2.40407	1.28543e-26						51.4352	272.244	51.5716	129.617
PA14_20780	PA3346		2.64248	1.77717e-32						84.7001	528.873	95.6802	272.722
PA14_20800	PA3345		2.05144	2.03076e-13						15.6437	64.8459	14.9143	41.645
PA14_20860	PA3340						2.31587	2.63086e-14		21.0267	77.1639	54.0554	104.693
PA14_20890	PA3337	rfaD	-2.77748	6.47605e-17	-2.13943	1.35386e-06	-3.4228	6.4996e-15		232.664	33.9332	52.8077	21.6952
PA14_20900	PA3336		-4.76582	3.72559e-27			-2.05159	6.25553e-07		108.92	4.00363	78.9094	26.2735
PA14_20920	PA3335		-4.0164	8.65552e-26			-2.13876	1.00064e-07		165.87	10.2497	44.1179	37.6649
PA14_20940	PA3334		-4.193	1.29018e-23			-2.67579	1.97697e-09		101.318	5.5395	32.3123	15.8561
PA14_20950	PA3333	fabH2	-5.02344	1.51544e-32			-3.00836	1.18963e-13		265.753	8.17093	93.2102	33.0273
PA14_20960	PA3332		-5.19475	1.9585e-31			-3.30352	3.65062e-13		159.381	4.35172	57.7845	16.1428
PA14_20970	PA3331	cyp23	-5.48891	3.95933e-36			-2.98347	7.50628e-13		424.425	9.45091	109.983	53.6644
PA14_20980	PA3330		-4.3683	1.55506e-27			-2.68032	1.40901e-10		184.195	8.9184	57.1618	28.7357
PA14_21000	PA3329		-5.22028	6.274e-34			-3.22654	4.41364e-14		332.466	8.9184	98.1709	35.5191
PA14_21010	PA3328		-6.25127	4.08494e-38			-2.55525	2.85712e-10		191.102	2.50868	49.09	32.5131
PA14_21020	PA3327		-4.46599	1.46382e-25			-2.36871	5.59962e-08		1098.88	49.7223	309.432	212.764
PA14_21110	PA3319	plcN	2.08176	0.000833644						1.83829	7.78192	11.1828	8.24199
PA14_21175	PA3313		-2.21473	1.03932e-07						37.5492	8.08909	65.2382	20.9783
PA14_21190	PA3311		2.60561	9.084e-23			2.39167	1.60606e-13		16.6397	101.278	27.9605	87.3196
PA14_21620	PA3279	oprP	3.32894	1.41894e-05						0.585903	5.88759	0	5.55234
PA14_21730	PA3268				2.20044	0.000110766				9.4623	17.2738	43.4906	22.2094
PA14_21790	PA3263	rdgC	-2.1941	6.91381e-06						24.7397	5.40637	24.8564	16.657
PA14_21810							3.97541	0.000706187		0.292951	1.18778	1.24305	4.608
PA14_21840	PA3261		2.45204	8.92146e-19			2.59583	6.74858e-16		13.1755	72.0953	31.067	79.6511
PA14_21960	PA3250		3.16051	2.0689e-24						7.25802	64.8972	18.6388	18.4023
PA14_21970	PA3249		2.72977	2.08581e-06			2.7165	0.000127167		1.75043	11.6115	7.45599	11.5052
PA14_22110							3.75159	6.14455e-19		3.50814	11.6524	12.4236	47.2517
PA14_22120							2.11671	2.27874e-12		27.4717	51.3199	32.9235	119.145
PA14_22140			2.13552	0.000223539			2.67651	0.000114196		1.58927	6.98315	3.10647	10.1603
PA14_22180							2.50018	0.000297205		2.17517	5.00698	3.72685	12.3061
PA14_22240					4.42915	0.000651848				0.461392	1.05465	9.93979	2.17545
PA14_22330	PA3236						2.17181	9.70337e-06		4.92897	10.1984	7.45599	22.2094
PA14_22340	PA3235		2.65354	1.57141e-28			2.191	6.72998e-13		22.301	140.319	35.4165	101.831
PA14_22350	PA3234		2.60913	1.23507e-27			2.07298	4.75313e-11		23.6779	144.467	45.3586	99.6257
PA14_22370	PA3233						2.05254	3.63465e-07		11.0591	35.9912	32.9281	45.8773
PA14_22400	PA3231		3.75771	6.79091e-24			2.40226	0.000111851		2.63656	35.6632	13.0486	13.9377
PA14_22490	PA3223	acpD					2.39231	6.00398e-07		5.05348	14.202	25.4699	26.5306
PA14_22740	PA3205				2.77137	3.62805e-07				7.27985	23.0075	49.7035	12.7066
PA14_22910	PA3194	edd	-2.25985	3.41586e-12						390.31	81.4943	210.661	108.273
PA14_22980	PA3190		-2.42525	2.81292e-14						360.677	67.15	506.398	348.003
PA14_22990	PA3189		-2.65934	2.85799e-11						50.5854	8.00726	117.437	81.9996
PA14_23000	PA3188		-3.46183	1.55949e-20						123.539	11.2121	137.942	101.089
PA14_23010	PA3187	gltK	-2.83055	7.56016e-17						154.562	21.7281	219.351	121.266
PA14_23070	PA3183	zwf	-2.38215	1.09407e-13			-2.03851	3.21881e-07		322.41	61.8456	158.448	78.4793
PA14_23080	PA3182	pgl	-2.82601	2.09553e-12						60.773	8.57031	28.5855	22.4961
PA14_23090	PA3181		-2.63064	5.58333e-12						68.2948	11.0277	47.222	31.1386
PA14_23290	PA3165	hisC2	-2.80323	2.5719e-15						110.78	15.871	98.7982	60.3637
PA14_23310	PA3164		-2.05187	2.9184e-11						270.28	65.1836	199.451	109.301
PA14_23590	PA3133						2.27487	0.000513874		2.21182	7.3007	9.32171	10.7042
PA14_23680	PA3126	ibpA			2.15995	8.86466e-09				102.878	357.975	459.76	335.197
PA14_23720	PA3123		2.66585	9.8146e-32						43.9796	279.094	63.3702	71.3498
PA14_23980	PA3104	xcpP	2.13417	1.26683e-21						60.9926	267.749	139.798	148.796
PA14_24210	PA3089		2.04779	7.81808e-05						2.7538	11.3862	6.83332	8.12827
PA14_24290	PA3082	gbt	-2.10546	6.51368e-11			-2.62603	9.59901e-10		126.329	29.3561	42.8679	20.464
PA14_24300	PA3081		-2.72037	1.34837e-09			-2.09653	9.45319e-05		38.8016	5.88759	22.368	9.07261
PA14_24445	PA3068	gdhB	-2.0241	5.34611e-08						1691.71	415.923	666.696	430.081
PA14_24480	PA3064	pelA					3.20364	5.66119e-14		4.62874	4.92515	11.1828	42.6437
PA14_24490	PA3063	pelB			2.33769	0.000795485	3.03999	2.64923e-13		4.54816	4.7511	22.9906	37.4078
PA14_24550	PA3059	pelF					2.77096	1.16457e-07		3.96225	3.8705	18.0185	27.0448
PA14_24650	PA3049	rmf	6.50341	3.37483e-71			3.97013	3.96688e-47		73.7364	6689.66	206.904	1155.6
PA14_24860	PA3032	snr1	3.24502	1.26874e-17	4.05426	2.60589e-14	4.98351	3.61541e-43		3.51542	33.3292	58.4026	111.215
PA14_24870			3.40418	8.36018e-15	4.29105	8.88074e-13	6.14556	9.71837e-64		2.38026	25.1992	46.5971	168.508
PA14_24970	PA3023		2.20094	1.33948e-15						16.2662	74.7884	37.9026	42.9898
PA14_25030	PA3018		-3.05625	2.81292e-14			-2.26793	6.86947e-07		59.9607	7.20849	21.7476	12.4495
PA14_25060	PA3015		2.06105	1.66471e-12						12.9559	54.0637	10.5625	20.464
PA14_25640	PA2969	plsX	-2.00643	6.30173e-10						90.6327	22.5574	79.5413	47.5978
PA14_25860	PA2952	etfB					-2.10066	7.92172e-07		918.089	510.408	392.732	214.054
PA14_25920	PA2948	cobM	-3.71112	6.53137e-08						15.5558	1.18778	14.912	2.97641
PA14_26010	PA2940						2.36507	4.0496e-05		2.76107	4.48485	5.59257	14.2245
PA14_26020	PA2939		3.63039	1.11811e-56	2.80194	4.4776e-17	3.22053	1.01122e-33		54.8846	679.682	382.753	511.596
PA14_26050	PA2938		2.06554	6.94402e-06						3.67658	15.3898	15.5301	8.67213
PA14_26060	PA2937		5.77866	1.48374e-48			4.97717	1.1724e-21		1.21574	66.7402	4.9699	38.2929
PA14_26090	PA2934				5.40014	2.85647e-23	2.67323	0.000243101		1.6332	2.41647	68.9673	10.4174
PA14_26110	PA2933				6.6046	3.21518e-12	4.2098	0.000707882		0.249022	0.440301	24.2337	4.608
PA14_26130	PA2932	morB			5.52404	5.33891e-22	3.75385	2.64937e-10		1.29632	2.41647	59.6502	17.4876
PA14_26140	PA2931				2.31661	1.22445e-05	2.99353	1.97319e-19		7.73397	10.014	38.5276	61.5948
PA14_26190	PA2927		3.37927	1.74936e-39						13.7175	142.737	23.6064	43.0442
PA14_26280	PA2920		2.07925	2.13562e-14						19.0788	80.6247	42.2498	58.8706
PA14_26350	PA2915		2.69765	4.66114e-29						23.1068	149.904	40.3864	35.4895
PA14_26485	PA2906		-2.28302	5.05413e-07						26.7613	5.49858	30.4443	20.8645
PA14_26500	PA2905	cobH	-3.23599	5.60758e-06						11.1909	1.18778	4.97219	7.98489
PA14_26510	PA2904	cobI	-3.40417	6.59711e-09						22.3303	2.1093	21.1272	10.017
PA14_26530	PA2903	cobJ	-2.71262	2.87843e-07						21.6126	3.29707	14.2916	5.69572
PA14_26640	PA2893		2.82833	9.93896e-13			2.38596	8.39574e-06		3.47149	24.6563	17.3958	18.1452
PA14_26720	PA2888		2.25808	2.08077e-10			2.38603	2.05577e-08		6.81119	32.5817	14.912	35.6032
PA14_26780	PA2883		2.34935	4.33949e-23						25.9482	132.23	73.3169	90.1575
PA14_26810	PA2882		3.69061	1.41257e-09			2.91704	0.000932308		1.09122	14.0896	11.1805	8.24199
PA14_26970	PA2870						2.39086	3.29639e-07		5.00955	18.605	10.5625	26.2735
PA14_26980	PA2869		3.17358	2.32303e-30			2.53725	7.42778e-14		9.24993	83.4607	4.9699	53.694
PA14_27190			3.16696	2.52664e-40	5.36302	1.78239e-61	6.61287	7.00869e-101		22.9014	205.689	942.524	2241.48
PA14_27210	PA2851	efp					-2.22561	3.46947e-06		1690.4	459.528	679.2	361.421
PA14_27370	PA2840				2.60944	3.51286e-09				9.57226	3.73737	58.4163	12.7363
PA14_27600			2.03247	1.25983e-05			2.48911	3.91714e-06		3.47149	14.202	16.7777	19.49
PA14_27610			2.47834	3.92563e-07			2.41315	0.000274491		2.05794	11.468	5.59257	10.9613
PA14_27675							3.12536	6.37813e-09		3.26639	9.23595	16.1504	28.5033
PA14_27720			3.0724	2.18778e-09						1.75043	14.7242	13.6689	9.32971
PA14_28050	PA2788		2.11819	2.09307e-21						77.5375	336.628	70.2127	78.6474
PA14_28060	PA2787	cpg2	3.49931	3.22443e-25			2.50039	6.28348e-08		4.64329	52.5076	12.4282	26.2735
PA14_28070	PA2786		3.82322	1.10632e-12						1.29632	18.3491	0	5.15186
PA14_28120	PA2781						2.60792	1.89147e-11		8.17353	31.7011	24.2314	49.8277
PA14_28130	PA2780		2.42068	1.1945e-06			3.38881	1.11288e-09		2.45357	13.137	11.8055	25.7
PA14_28140	PA2779		2.85755	1.26874e-17						5.61001	40.6604	4.34952	14.3678
PA14_28150	PA2778		3.21663	2.16875e-10			2.65894	0.0001201		1.54534	14.3657	5.59027	9.75985
PA14_28170	PA2777						2.12248	1.96002e-10		14.9993	48.7184	12.4259	65.3129
PA14_28180	PA2776		2.04311	2.89503e-18						34.2756	141.261	59.6479	45.6498
PA14_28190			3.06551	3.97431e-13	5.61308	2.34245e-39	6.34403	1.21833e-80		3.04675	25.5063	149.122	247.502
PA14_28250			5.83437	1.71184e-116	3.60891	1.69569e-22	4.99837	2.12053e-73		21.4881	1226.08	262.173	686.844
PA14_28260			2.74437	1.72549e-20			2.44854	1.49261e-10		8.8764	59.4804	9.31941	48.4532
PA14_28360			2.31269	4.25242e-18	2.02594	0.000113255	2.76768	1.91918e-19		15.2556	75.7912	62.1294	103.893
PA14_28380	PA2762						2.43418	0.000292795		2.59991	6.32789	5.59257	14.0514
PA14_28460			2.80287	1.47909e-32						28.0872	196.001	13.0486	78.9886
PA14_28490	PA2754						-2.13268	1.89844e-06		65.2624	29.9704	35.4188	14.8821
PA14_28500	PA2753		-2.60435	4.90592e-12						61.7693	10.1575	54.678	18.2886
PA14_28520			4.17838	9.65184e-41	2.4512	0.000521021	4.90417	3.66032e-45		4.43092	80.2253	24.2314	132.678
PA14_28530	PA2751		2.07298	1.93534e-10						9.23538	38.8583	36.6573	27.9051
PA14_28600	PA2747						2.15163	5.37868e-12		18.3902	65.3069	34.1781	81.7128
PA14_28610					3.96328	3.56963e-13	3.1211	1.44996e-10		3.26639	12.8811	50.9489	28.4193
PA14_28620	PA2746		4.18124	3.38944e-32			4.30206	2.25953e-26		3.05402	55.4053	11.1851	60.2451
PA14_28740			2.93991	2.89019e-36	3.84894	2.98244e-32	5.12707	2.31206e-77		32.6424	250.486	470.359	1140.73
PA14_28750			3.16996	7.01864e-05						0.585903	5.27324	1.24305	1.48821
PA14_28880	PA2729		-3.02106	5.93119e-07						15.7097	1.93525	13.6689	10.4174
PA14_28895	PA2727		-3.51309	3.01555e-19						91.8848	8.04817	67.7266	37.4919
PA14_28910	PA2726		-3.64639	1.42568e-05						9.35989	0.747475	10.5602	4.20751
PA14_28940	PA2723						2.44883	0.000146864		2.59991	3.73737	1.86342	14.1948
PA14_28950	PA2722						4.96698	7.37889e-73		12.6117	25.5063	13.6712	394.443
PA14_28960	PA2721		3.65807	2.66738e-13			3.67444	1.43114e-11		1.50869	19.0453	7.45599	19.2626
PA14_28970			3.1258	3.37368e-09						1.38418	12.0823	6.21294	7.98489
PA14_28980			3.94461	2.32685e-08						0.541973	8.34497	4.9699	3.77737
PA14_28990	PA2720						2.16749	3.19471e-05		7.48495	21.0728	18.6388	33.6255
PA14_29020	PA2717	cpo	3.08549	9.0676e-27						8.41501	71.4296	10.5625	20.6074
PA14_29030	PA2716		2.08786	0.000116328						2.33633	9.93213	8.07866	3.66365
PA14_29220	PA2700		2.3678	7.47587e-06			2.4276	0.000202113		2.13852	11.0381	5.59027	11.5052
PA14_29230	PA2699		3.45561	3.12516e-26						5.22192	57.2893	12.4259	14.3382
PA14_29350	PA2688	pfeA					3.3607	0.000750677		0.710414	1.36182	3.10647	7.29764
PA14_29360	PA2687	pfeS	2.59812	5.14647e-12			2.20326	1.83591e-05		3.94016	23.8575	11.8055	18.1452
PA14_29400	PA2684		-3.01483	1.61289e-18						173.385	21.4514	74.5645	84.7733
PA14_29420	PA2682						3.73469	1.61911e-28		6.10805	11.4271	25.4767	81.3123
PA14_29480	PA2678		3.06105	1.94099e-05						0.959435	8.00726	9.31712	1.88869
PA14_29500	PA2676						2.90035	1.7384e-06		2.21182	6.90132	9.31712	16.5136
PA14_29510	PA2675						2.33532	0.000221545		2.38754	3.29707	5.59027	12.049
PA14_29570	PA2669		2.1466	1.67054e-05			2.98831	1.43086e-08		2.62928	11.642	0	20.8645
PA14_29600	PA2666						3.26463	4.1977e-05		1.08395	1.97617	9.31941	10.4174
PA14_29650	PA2663						-2.12895	0.000845614		24.2859	19.0759	9.94208	5.55234
PA14_29800	PA2652						-2.36564	1.11544e-08		122.132	37.0153	56.5414	23.6976
PA14_30040	PA2635		2.15728	7.7062e-09			2.25569	7.22099e-07		6.03475	26.9195	8.69904	28.8198
PA14_30180	PA2624	idh	-2.1484	1.12302e-11						321.846	72.5967	252.897	111.996
PA14_30200	PA2622	cspD	2.7819	3.82831e-35			2.19579	4.23704e-12		37.2051	255.88	63.9906	170.451
PA14_30350	PA2610		2.15693	2.292e-13						11.3445	50.5926	18.0162	40.3546
PA14_30410	PA2604		2.63589	1.27518e-30						161.045	1000.99	186.395	247.215
PA14_30420			3.19147	4.77843e-16	5.27772	3.19439e-34	6.54302	2.96705e-90		3.42756	31.3121	132.965	319.618
PA14_30550	PA2594		2.52457	5.11557e-05						1.58199	9.10282	1.24305	1.48821
PA14_30560	PA2593		2.02957	2.76064e-06						5.05348	20.6325	10.5625	18.5457
PA14_30620	PA2588		3.03175	1.59793e-42						55.346	452.62	119.3	143.792
PA14_30720					4.17839	8.43851e-36	5.55583	1.25113e-90		26.4899	88.9293	479.624	1246.09
PA14_30740	PA2580		3.85535	0.000516818						0.249022	3.60425	1.24305	3.92075
PA14_30820	PA2573		2.77575	5.10187e-33			2.44452	3.27467e-19		34.444	235.884	47.2197	187.494
PA14_30830	PA2572		2.96671	3.73065e-37						32.5106	254.152	41.6249	106.014
PA14_30840	PA2571		2.77657	8.27797e-34			2.23491	4.19309e-14		40.4793	277.373	47.2197	190.55
PA14_30900			2.13518	0.000783905						1.34025	5.88759	3.72914	4.06413
PA14_31270			2.22814	3.43507e-12						8.31987	38.9811	16.7731	24.6122
PA14_31290	PA2570	pa1L	8.11966	4.47142e-149	4.64874	1.31218e-13	8.09145	1.22763e-118		1.88222	523.517	47.2152	513.381
PA14_31300	PA2569						2.53021	9.8793e-21		23.9414	86.359	17.3981	138.299
PA14_31330	PA2567		-2.20782	0.000181017						13.1976	2.85677	8.69674	6.89716
PA14_31350	PA2566		5.92263	1.03243e-109			3.72682	1.88574e-48		29.5442	1792.09	66.4927	391.161
PA14_31360	PA2565		4.72208	3.31859e-87			3.05964	5.09738e-26		16.0684	424.092	35.4211	133.973
PA14_31370	PA2564		4.34711	8.39606e-78			3.29222	1.54094e-33		23.6415	481.155	54.6734	231.596
PA14_31390	PA2562		3.24003	1.71538e-20			2.97346	2.22247e-09		4.38699	41.4488	10.5625	34.4562
PA14_31660	PA2544		2.57656	8.96772e-19						10.6562	63.5659	29.2059	36.6069
PA14_31730	PA2539		-2.33608	0.000174054						10.4438	2.06838	7.45599	5.55234
PA14_32080	PA2518	xylX					3.27414	0.000749871		0.754343	1.3209	1.86342	7.29764
PA14_32140	PA2514	antC			6.40655	4.32184e-07	4.49836	0.000235915		0.16844	0.307173	14.2893	3.80703
PA14_32150	PA2513	antB			4.65654	1.78338e-05				0.541973	2.06838	13.6689	3.11979
PA14_32160	PA2512	antA			4.44238	1.28005e-09	4.44856	7.89308e-15		1.17181	2.68272	25.4767	25.5862
PA14_32190	PA2511						2.72442	4.06086e-07		2.29968	6.19476	11.8055	15.1985
PA14_32220	PA2509	catB					3.99148	5.52941e-05		0.417462	1.05465	3.72685	6.64006
PA14_32240	PA2507	catA					3.38125	0.000517785		0.790995	2.1093	9.31941	8.24199
PA14_32250	PA2506		5.18382	8.00971e-06			5.82134	4.12764e-06		0.124511	4.52577	0	7.04054
PA14_32280	PA2504		3.71864	5.97143e-54						17.8482	234.973	32.9327	69.3177
PA14_32480	PA2486		3.4357	6.28506e-12	3.29816	0.000127347				1.51596	16.4035	14.912	5.80944
PA14_32490	PA2485		3.25791	1.98128e-17						3.25184	31.1069	8.07637	13.5076
PA14_32520	PA2483		3.11161	4.21777e-30	2.28268	9.44099e-06				9.96035	86.0921	48.4651	35.7466
PA14_32540	PA2481		-3.66078	1.80009e-11						30.5623	2.41647	37.2799	9.75985
PA14_32710	PA2468		4.76057	1.09477e-57			2.0866	2.36224e-05		4.46757	121.101	21.1272	18.9758
PA14_32720	PA2467		4.57789	8.53565e-46			2.80561	1.22631e-09		3.47149	82.908	13.6689	24.2711
PA14_32740	PA2466		4.51137	1.06264e-21			3.30967	3.7541e-05		1.17181	26.7247	6.21294	11.6189
PA14_32750	PA2465		3.14519	3.69758e-05						0.915506	8.09947	1.24305	2.43255
PA14_32810			2.31916	1.56866e-12						7.06021	35.2333	14.2916	10.7042
PA14_32820							2.45465	2.20147e-17		42.5081	124.191	54.6734	233.02
PA14_32905	PA2452						4.26766	1.12726e-12		0.922784	4.35172	4.9699	17.7744
PA14_32950	PA2448		3.80073	1.99661e-41						7.76334	108.189	25.4767	26.9607
PA14_32985	PA2446	gcvH2	-3.02172	1.47479e-06						14.3034	1.7612	11.1851	6.64006
PA14_33000	PA2445	gcvP2	-2.94315	2.61542e-18						183.015	23.7964	324.337	137.612
PA14_33050	PA2441						4.16661	4.23856e-13		1.30359	3.4302	4.97219	23.4108
PA14_33060	PA2440						4.1002	4.57443e-09		0.922784	0.614347	7.45828	15.8264
PA14_33160	PA2433		7.37036	1.2478e-85	4.11227	0.000165668	5.90637	2.15334e-24		0.754343	124.816	13.0463	45.2444
PA14_33220	PA2430		2.41454	1.47711e-05			2.35146	0.000979805		1.9628	10.4646	4.34952	10.017
PA14_33240	PA2428						3.43119	3.91596e-05		1.04002	4.39264	4.9699	11.2184
PA14_33250	PA2427		4.40377	9.73355e-09			5.71658	9.08516e-17		0.417462	8.83657	3.10647	21.9523
PA14_33260	PA2426	pvdS	8.87153	3.92689e-81	5.84275	3.85198e-07	6.06114	1.46897e-11		0.249022	116.637	14.2916	16.6274
PA14_33270	PA2425	pvdG	3.49911	9.81038e-06	4.5464	7.12256e-06	5.57557	2.60683e-17		0.505321	5.71354	11.8078	24.098
PA14_33280	PA2424	pvdL	5.22553	1.48615e-80	5.0495	8.39948e-39	6.75342	9.69245e-116		5.30978	198.663	175.844	572.875
PA14_33300							-2.35581	1.11676e-08		128.921	39.2064	65.2428	25.1858
PA14_33310			-2.21305	8.79076e-12						185.248	39.9539	95.6848	53.605
PA14_33320			-2.28222	8.25065e-13			-2.43247	1.16602e-08		160.378	32.9707	56.5414	29.7097
PA14_33330			-2.54494	1.53171e-14						256.407	43.9368	88.8561	64.5119
PA14_33340			-2.01383	1.03706e-10						159.081	39.3908	76.4256	68.3734
PA14_33360							2.38534	0.000165441		3.25912	10.2393	4.9699	17.0278
PA14_33450	PA2416	treA	2.58932	5.29709e-08			2.41975	8.06787e-05		2.38026	14.3248	12.4259	12.7363
PA14_33460	PA2415		3.00136	5.67251e-14						2.92951	23.4581	5.59027	6.78344
PA14_33480	PA2414	sndH	3.87501	8.60449e-52			3.15449	1.50719e-22		10.3851	152.371	26.0971	92.4714
PA14_33500	PA2413	pvdH	3.84336	4.3714e-18	3.66996	1.0424e-07	5.19392	2.0321e-34		1.75771	25.2297	22.3726	64.3389
PA14_33510	PA2412		5.89199	3.02613e-19	5.60813	1.88425e-06	7.43891	1.5437e-37		0.292951	17.3965	14.2893	50.8313
PA14_33520	PA2411		5.07451	9.77821e-17	5.84287	1.5448e-13	7.21482	5.47482e-47		0.498044	16.7822	28.5855	73.985
PA14_33530	PA2410				3.42674	6.29879e-07	4.12231	2.89327e-23		2.59991	4.39264	27.9582	45.279
PA14_33540	PA2409				2.82164	0.000484669	4.02636	2.26265e-22		2.5487	6.11292	18.0185	41.5313
PA14_33550	PA2408						4.69472	1.08639e-21		1.41355	5.23232	11.8078	36.6069
PA14_33560	PA2407				3.0456	1.0544e-05	4.43883	1.73793e-29		3.0101	10.5874	24.8541	65.2832
PA14_33570	PA2406		4.20757	7.6566e-07	5.19328	3.0508e-05	6.70536	1.49957e-26		0.373533	6.90132	13.6666	38.9801
PA14_33580	PA2405		3.09927	5.12889e-06			4.64198	4.51057e-14		0.959435	8.22222	5.59257	23.9547
PA14_33590	PA2404		4.50467	4.86749e-15	4.50718	2.03958e-06	6.17057	4.77854e-32		0.710414	16.1269	16.155	51.1725
PA14_33600	PA2403		4.58822	4.10729e-19	5.34137	2.92248e-14	7.011	1.23027e-62		0.996087	23.9601	40.3841	128.475
PA14_33610	PA2400		3.89562	7.78834e-67	3.46399	9.63071e-26	5.17694	4.10163e-84		31.9832	476.014	352.929	1157
PA14_33630	PA2399	pvdJ	2.66748	2.29728e-33	2.36649	1.0951e-11	4.12529	1.35007e-58		41.8117	265.638	215.617	729.685
PA14_33650	PA2399	pvdD	2.69908	1.93171e-33	2.52429	3.81675e-13	4.20841	1.97109e-61		37.2636	241.985	214.374	688.876
PA14_33680	PA2398	fpvA	3.39154	4.79222e-26	4.09871	1.40823e-18	4.50852	9.52335e-41		5.22192	54.8008	89.4673	118.859
PA14_33690	PA2397	pvdE	3.23899	1.94781e-09	3.73817	1.95593e-05	5.69217	3.79119e-37		1.30359	12.3077	17.3958	67.3994
PA14_33700	PA2396	pvdF					3.03002	3.55124e-24		15.0211	39.7182	29.2036	122.695
PA14_33710	PA2395	pvdO	3.58357	0.000231032	5.54385	1.03546e-05	5.49006	7.72998e-12		0.292951	3.51204	13.6666	13.1664
PA14_33720	PA2394	pvdN			5.82175	3.51235e-12	6.10806	6.07206e-23		0.461392	3.73737	26.0971	31.8258
PA14_33730	PA2393		3.91006	1.27997e-09	4.76092	1.03303e-07	6.49378	1.97962e-38		0.710414	10.6796	19.2615	64.0225
PA14_33740	PA2392	pvdP	2.85327	1.48423e-16	3.12914	2.13238e-08	5.09051	6.45049e-57		4.68722	33.8715	41.0091	159.703
PA14_33750	PA2391						3.03034	7.81793e-09		2.50477	3.16394	17.3958	20.464
PA14_33760	PA2390				2.11048	0.000727323	2.69079	4.03273e-13		6.90632	11.253	29.824	44.5918
PA14_33770	PA2389						2.92369	1.31876e-09		3.39091	7.24941	12.4282	25.7296
PA14_33800	PA2387		2.4104	4.35509e-13			2.6837	5.86775e-12		6.9357	36.8718	13.0486	44.5621
PA14_33810	PA2386	pvdA	5.22482	9.21364e-46	5.58253	6.43942e-27	6.5998	9.84135e-74		1.75043	65.4596	83.8793	169.779
PA14_33820	PA2385	pvdQ	6.76236	1.04535e-32	6.54434	2.60589e-14	8.47577	4.3923e-62		0.292951	31.8031	27.3425	104.293
PA14_33830	PA2384		4.92139	7.8574e-27			6.43225	1.28015e-45		0.966713	29.2944	3.72914	83.4829
PA14_33860	PA2382	lldA	3.04619	3.34766e-19						4.7166	38.9603	6.83332	11.2481
PA14_33870	PA2381		2.49008	2.15377e-17						10.7441	60.361	25.4744	9.87357
PA14_33910	PA2377		3.08937	0.000165405			4.05845	4.46511e-07		0.666484	5.67262	4.9699	11.1047
PA14_33930	PA2375		3.17098	6.37804e-05						0.629832	5.67262	1.24305	3.77737
PA14_33940	PA2374						2.93097	9.11216e-05		1.20846	3.4302	1.24305	9.21599
PA14_33960	PA2373						3.57085	6.94365e-11		1.97008	4.65889	4.9699	23.4108
PA14_33990	PA2371						2.45762	6.98652e-10		7.49222	11.1712	24.2314	41.1555
PA14_34000	PA2370						3.79421	1.49396e-05		0.585903	2.81585	3.72914	8.12827
PA14_34010	PA2369						2.82997	1.67903e-09		4.54816	6.4201	20.5023	32.34
PA14_34020	PA2368						2.42696	0.000452177		1.71378	3.08211	8.69674	9.21599
PA14_34030	PA2367						2.2952	7.98696e-07		6.06412	8.75473	10.5648	29.7641
PA14_34070	PA2365						2.64732	8.00928e-08		3.26639	6.4201	7.45599	20.464
PA14_34080	PA2364						2.13359	7.607e-09		9.41837	31.7115	14.2916	41.3286
PA14_34150	PA2359		2.30371	3.83462e-05						2.2191	10.9562	4.34952	6.38296
PA14_34360	PA2342	mtlD	4.33059	1.36492e-07						0.373533	7.51566	1.86342	2.03207
PA14_34370	PA2341		3.0684	9.9811e-06						0.959435	8.04817	2.48609	2.43255
PA14_34390	PA2340		3.4729	4.3926e-08						0.878854	9.75809	1.86342	5.95282
PA14_34410	PA2339		4.09847	1.00981e-11						0.754343	12.922	6.83332	5.55234
PA14_34420	PA2338		3.62499	1.60922e-17			2.69382	9.19905e-05		2.25575	27.8306	4.9699	14.5953
PA14_34460	PA2331		2.08724	6.76235e-09						7.06748	30.0321	28.5809	11.7919
PA14_34540	PA2326		2.16182	0.00012603						2.29968	10.2906	7.45599	8.12827
PA14_34580	PA2324		3.69402	3.12194e-11	4.21251	7.15129e-07	3.14748	0.000165663		1.34025	17.3458	24.8472	11.876
PA14_34600	PA2323		-3.92808	3.54331e-24	-2.67298	1.73094e-07	-4.05271	2.55059e-17		150.563	9.89122	23.6087	9.07261
PA14_34670	PA2318						3.10641	0.000806687		0.754343	2.59052	2.48609	6.49668
PA14_34730	PA2312		3.43713	3.00211e-05						0.666484	7.21886	0	2.57593
PA14_34750	PA2310		5.06326	2.69115e-06						0.16844	5.6317	0	3.11979
PA14_34770	PA2309		4.97812	6.18157e-12						0.417462	13.1577	1.86342	2.97641
PA14_34780	PA2308						4.72823	0.000755249		0.16844	2.94898	1.86342	4.46462
PA14_34870	PA2300	chiC	7.3024	3.49918e-117	3.72753	2.19016e-28	4.20769	6.01981e-56		21.4369	3383.8	283.962	396.1
PA14_34880	PA2299		4.47225	1.0758e-66						9.77007	216.86	34.7961	24.5282
PA14_34900	PA2298		2.18762	7.55582e-17						18.8513	85.8777	21.1272	32.3697
PA14_34940	PA2292		4.00005	1.38285e-07						0.461392	7.38254	0	3.11979
PA14_35030	PA2285						3.89406	0.000676375		0.336881	0.307173	3.72685	5.00848
PA14_35060	PA2282						3.50565	6.6276e-14		2.42419	6.63506	2.48609	27.5343
PA14_35160	PA2274		7.04423	1.24491e-55	6.07973	2.12014e-15	7.33194	7.02817e-51		0.541973	71.5322	36.6573	87.3196
PA14_35170	PA2273		2.55451	1.18774e-12						5.44157	31.9674	19.2615	12.5929
PA14_35200	PA2271		-2.04137	0.000711029						10.3266	2.50868	5.59257	5.55234
PA14_35240	PA2268		2.78175	5.47972e-06			2.71514	0.000127805		1.25966	8.66252	5.59257	8.27165
PA14_35330	PA2262						2.77459	4.62004e-06		1.88222	6.24605	5.59027	12.8796
PA14_35490	PA2250	lpdV	3.16962	1.20754e-44						101.194	910.549	344.235	254.236
PA14_35500	PA2249	bkdB	3.04226	3.41074e-34						240.558	1981.67	367.214	285.404
PA14_35520	PA2248	bkdA2	3.14379	4.15585e-43						120.213	1062.5	199.455	178.594
PA14_35530	PA2247	bkdA1	3.09466	2.07779e-42						126.357	1079.41	220.578	210.218
PA14_35680	PA2236	pslF					4.10505	1.76198e-05		0.417462	1.66899	3.10647	7.18392
PA14_35700							2.62023	2.23944e-18		25.1356	59.3467	29.2013	154.546
PA14_35750							2.0816	8.13949e-10		22.5357	55.2716	22.9883	95.3885
PA14_35770			-2.50335	9.27595e-15						259.28	45.7285	197.567	229.727
PA14_35780			-3.31292	3.1448e-21						268.127	26.9805	217.448	242.31
PA14_35790			-3.2552	2.4074e-19						740.181	77.5218	433.656	369.446
PA14_35990			5.08242	2.03797e-05			5.28812	0.000735138		0.124511	4.21859	1.86342	4.8651
PA14_36070	PA2215		2.25004	5.48626e-05			2.26708	0.000997867		1.80164	8.57031	8.69674	8.67213
PA14_36120	PA2210				3.38076	0.000478615				1.66985	5.1914	17.3935	8.24199
PA14_36130	PA2209		3.01857	7.31274e-05						0.754343	6.11292	3.72685	2.97641
PA14_36310	PA2195	hcnC					-2.36585	2.47322e-08		751.66	673.694	302.591	145.824
PA14_36320	PA2194	hcnB					-2.53924	1.09381e-09		683.431	545.55	352.304	117.573
PA14_36330	PA2193	hcnA			-2.12164	0.000113255	-3.00275	1.94108e-11		127.09	102.752	29.2036	15.8561
PA14_36350	PA2189		3.21357	7.33864e-09						1.30359	12.0927	1.86342	5.40896
PA14_36360	PA2187		5.27056	2.96087e-08						0.16844	6.50193	1.24305	0
PA14_36370	PA2181		2.33202	0.000825705			2.88339	0.000172942		1.04729	5.27324	6.83332	7.72779
PA14_36375	PA2180		3.01953	0.000674466			3.79421	1.49396e-05		0.585903	4.7511	4.9699	8.12827
PA14_36390	PA2179		2.17945	0.000395844			2.79421	6.49785e-05		1.46476	6.63506	1.86342	10.1603
PA14_36410	PA2178		3.57239	5.31039e-05	4.7432	0.000641604	4.37667	1.56526e-06		0.417462	4.96607	11.1805	8.67213
PA14_36420	PA2177		2.24235	6.28751e-16						14.6915	69.5151	11.8055	53.4913
PA14_36450	PA2176				2.62522	0.000111377				4.43092	10.0653	27.3379	9.32971
PA14_36460	PA2175		2.88389	9.56109e-18						5.31705	39.2473	14.2916	15.5693
PA14_36470	PA2174		3.01154	2.46734e-14			3.49229	5.24275e-16		3.34698	26.9909	9.31941	37.6649
PA14_36480			3.07801	3.84848e-08			3.04737	1.83591e-05		1.45748	12.3077	0	12.049
PA14_36490	PA2173		4.32846	1.67466e-07						0.336881	6.76819	2.48609	3.52027
PA14_36500	PA2172		3.38616	1.67011e-20			2.34634	1.49396e-05		3.35425	35.0696	14.2893	17.0575
PA14_36520	PA2171		3.77026	3.08303e-26	3.60898	9.00857e-10	3.85343	2.31143e-19		3.25912	44.4693	39.766	47.1084
PA14_36530	PA2169		4.13463	6.52802e-15	5.01456	5.1777e-13	3.38144	1.03305e-05		0.922784	16.2087	29.8285	9.61647
PA14_36540	PA2168		5.93315	9.44026e-09						0.124511	7.60787	6.21294	3.92075
PA14_36550	PA2167		2.24782	1.46995e-06			2.42802	9.45341e-05		2.56326	12.1746	1.86342	13.7943
PA14_36560	PA2166						2.8454	3.66049e-21		12.1943	40.4351	41.0091	87.6409
PA14_36570	PA2165		3.61994	1.13601e-21	2.95082	1.03546e-05	2.78215	2.14148e-08		3.05402	37.5478	23.6133	21.0079
PA14_36580	PA2164		2.97641	5.88294e-12	3.11067	3.73102e-05	2.82601	3.31517e-07		2.805	22.0761	24.2291	19.8905
PA14_36590	PA2163		3.28767	1.74414e-13			3.2954	6.15599e-11		2.38754	23.3152	10.5625	23.4405
PA14_36605	PA2162		2.73003	5.04003e-12			2.58253	3.40412e-07		3.68386	24.4413	22.3634	22.066
PA14_36630	PA2160		3.74519	2.80009e-23			2.86261	3.08616e-08		2.84893	38.203	12.4282	20.7212
PA14_36650	PA2159		4.76178	3.59135e-36	3.15584	0.000228881	3.38281	2.89282e-09		1.88222	51.0634	16.7754	19.6334
PA14_36660	PA2158		3.19925	1.34885e-12			2.46868	2.72285e-05		2.05794	18.9018	10.5625	11.3914
PA14_36670	PA2157		3.14303	4.028e-05			3.19327	0.000845614		0.666484	5.88759	3.10647	6.0962
PA14_36680	PA2156		2.69494	0.000387407						0.834925	5.40637	0	6.49668
PA14_36690	PA2155		3.19006	5.01519e-06			3.19523	0.000404176		0.915506	8.35535	8.07637	8.38537
PA14_36710	PA2153	glgB	2.79461	7.34277e-15						4.92897	34.1994	18.6411	19.6334
PA14_36730	PA2152		2.95771	1.00441e-27						11.0882	86.1434	41.0068	36.9777
PA14_36740	PA2151		3.10963	1.13601e-21	2.35784	0.000114843	2.54602	4.21015e-10		5.93961	51.2686	30.4466	34.6885
PA14_36760	PA2150		3.24922	6.75557e-09			2.83864	4.17537e-05		1.25239	11.9083	6.21524	8.95889
PA14_36780	PA2148		4.78813	8.11394e-13	4.75095	0.000143618	3.52063	0.000207037		0.461392	12.748	12.4236	5.29524
PA14_36810	PA2147	katE	2.31394	1.85243e-08	2.80036	4.8007e-05	2.08498	0.000795137		4.01346	19.9565	27.9582	17.0278
PA14_36820	PA2146		8.35268	6.59858e-142	5.19837	8.17306e-18	7.11811	3.88797e-76		1.25239	409.399	45.9836	173.982
PA14_36840	PA2144	glgP	3.86033	8.98932e-38	2.22928	0.000234455	2.84254	1.39598e-11		5.56608	80.8396	26.0994	39.9244
PA14_36850	PA2143		3.62208	2.47455e-05			4.0223	1.86131e-05		0.417462	5.14011	1.24305	6.78344
PA14_36870	PA2142		4.32546	4.53711e-12			4.00146	1.06108e-05		0.666484	13.3623	4.34952	10.6745
PA14_36910	PA2138		2.35518	1.4205e-06			3.84766	4.2751e-19		2.43147	12.4408	5.59027	35.0049
PA14_36920	PA2137						4.74393	2.50323e-37		2.5487	4.57706	4.34952	68.2942
PA14_36930	PA2136						4.72823	0.000755249		0.16844	1.97617	1.86342	4.46462
PA14_36940			3.28845	1.31581e-05						0.629832	6.15384	0	1.63159
PA14_36960	PA2135		2.29285	0.000586695						1.50869	7.39291	4.34952	7.04054
PA14_36980	PA2134		4.28307	1.81792e-18	3.33266	0.000901848	2.97076	0.000661537		1.17181	22.8132	11.8055	9.18633
PA14_37070	PA2127		-3.72912	3.91655e-23	-2.50893	3.95342e-07	-3.53011	3.53282e-15		162.669	12.2668	28.5786	14.0811
PA14_37080	PA2126		-3.08164	8.28154e-12			-2.74326	1.27754e-06		49.0622	5.79538	8.07637	7.3273
PA14_37170			2.02212	9.09515e-05						2.62928	10.6796	6.83332	11.3618
PA14_37210	PA2116				2.28959	2.73361e-06				13.725	23.1106	67.1039	40.2409
PA14_37250	PA2114		2.28313	2.20082e-09	3.04425	1.85123e-08	2.56227	5.35118e-10		6.10077	29.6944	50.3262	36.0333
PA14_37260	PA2113				2.90507	1.46012e-11				9.37444	16.0963	70.2196	13.4235
PA14_37270	PA2112				3.20423	3.87693e-06	2.3708	2.74216e-06		2.96617	10.8231	27.3379	15.3419
PA14_37290	PA2111				3.31747	2.74122e-07				3.17854	5.49858	31.6874	11.2481
PA14_37310	PA2110				3.35181	1.82133e-06	2.39281	1.75607e-05		2.55598	7.52604	26.0948	13.4235
PA14_37340	PA2108		2.73518	6.38109e-09			2.6528	4.40542e-05		2.34361	15.6048	4.34952	14.7387
PA14_37380	PA2097		2.87046	6.72648e-10						2.38026	17.4069	2.48609	5.40896
PA14_37410	PA2095		2.93863	6.75557e-09						2.25575	17.2945	1.24305	5.15186
PA14_37420	PA2094		3.28853	6.85297e-05						0.666484	6.51231	1.86342	2.71931
PA14_37430	PA2093		2.03222	0.000106412						3.34698	13.6903	5.59257	7.84151
PA14_37460	PA2091		2.29272	9.62782e-05						2.38026	11.6628	4.9699	5.26558
PA14_37470	PA2090		2.05348	0.000105121						3.55207	14.7449	2.48609	10.4174
PA14_37490	PA2089		2.44866	3.084e-10						5.68331	31.0257	4.97219	10.9613
PA14_37510	PA2088		2.10996	2.66116e-06						5.01683	21.6566	5.59257	2.03207
PA14_37520	PA2087		2.07281	7.36608e-05						3.22247	13.5571	0	1.48821
PA14_37530	PA2086		2.48634	6.99688e-05						1.83829	10.301	0	2.03207
PA14_37550	PA2085		2.71173	1.02105e-05						1.79436	11.755	4.34952	2.57593
PA14_37560	PA2084		2.7096	5.4e-12						5.06075	33.1044	8.69674	13.5372
PA14_37690	PA2072		3.39463	2.73378e-48			2.5739	5.78835e-20		26.7979	281.828	46.5994	159.559
PA14_37710	PA2071	fusA2	2.2724	1.35679e-23						130.46	630.284	123.041	322.753
PA14_37730	PA2070		4.38716	1.01458e-14			3.7424	2.97286e-06		0.878854	18.3901	3.72685	11.7623
PA14_37745	PA2069		2.58164	2.12973e-31						65.3136	390.98	251.031	203.696
PA14_37760	PA2068		2.16216	6.36113e-18						25.9996	116.37	85.1224	87.0921
PA14_37770	PA2067				2.08471	1.18941e-05				15.673	49.9477	66.4835	60.7049
PA14_37780	PA2066				2.48756	2.65092e-07				10.4145	25.7622	58.4072	34.8319
PA14_37790	PA2065	pcoA	2.49915	2.62311e-05			2.86495	4.51788e-06		1.50869	8.52939	7.45599	10.991
PA14_37830	PA2062		4.83262	1.90664e-45			2.48667	6.86947e-07		3.17126	90.3637	9.31941	17.7744
PA14_37840	PA2061		2.44174	6.73139e-07						2.76107	15.0008	12.4259	6.0962
PA14_37850	PA2060				5.25419	0.000265148				0.292951	1.66899	11.1805	3.92075
PA14_37900	PA2057		3.33475	7.30241e-06						0.710414	7.16757	5.59027	5.26558
PA14_38020	PA2048		3.29078	0.000299174						0.417462	4.08546	3.72685	4.46462
PA14_38040	PA2047						2.02245	0.000181061		4.06467	10.9562	9.31941	16.5136
PA14_38130	PA2041		3.092	4.79882e-26						7.77062	66.2584	26.7175	27.1882
PA14_38140	PA2040		3.3184	8.92763e-41						14.4646	144.292	26.0925	52.8041
PA14_38170	PA2038		-3.5801	3.36351e-06						10.5317	0.880602	9.32171	15.4556
PA14_38210	PA2034		5.80639	2.13491e-77			3.14264	6.21297e-10		2.59263	145.091	9.94208	22.8966
PA14_38220	PA2033		7.23326	1.12036e-116	3.43518	7.54635e-06	4.42737	5.12757e-21		1.83829	276.594	19.8842	39.5536
PA14_38250	PA2032		2.03424	3.44263e-15						23.5682	96.5366	33.5554	45.2197
PA14_38260	PA2031		6.8782	1.19734e-113			4.69107	1.17075e-31		2.46084	289.486	2.48609	63.5676
PA14_38270	PA2030		7.80973	1.10505e-146			4.88462	2.87279e-33		2.46084	552.136	13.0463	72.6946
PA14_38310	PA2027						4.57923	4.58597e-06		0.373533	1.05465	1.86342	8.92923
PA14_38320	PA2026		2.19463	6.46653e-10			2.55085	3.60442e-11		6.56944	30.073	6.83561	38.4956
PA14_38340	PA2024		2.60677	3.45768e-07			3.78061	2.81953e-13		1.97008	12.0005	9.31941	27.0745
PA14_38370	PA2021		4.16231	2.97396e-07			4.67638	1.22225e-06		0.417462	7.47475	0	10.6745
PA14_38430	PA2016	gnyR	-2.31793	3.80055e-13						212.949	42.7081	127.995	90.1822
PA14_38440	PA2015	gnyD	-2.08466	8.17791e-11						454.874	107.237	376.536	155.812
PA14_38460	PA2014	gnyB	-2.01111	2.25116e-10						179.872	44.6231	182.055	58.8459
PA14_38530	PA2008	fahA	2.2875	1.09461e-24						73.2532	357.629	151.608	82.1133
PA14_38550	PA2007	maiA	2.70458	3.61359e-33						36.5532	238.279	80.1502	61.3625
PA14_38570	PA2005		2.18371	7.37167e-12						8.86184	40.261	27.9582	18.6891
PA14_38580	PA2004		2.88328	7.05919e-22						9.03029	66.6278	15.5347	8.67213
PA14_38590	PA2003	bdhA	3.02744	3.91655e-23						8.06357	65.7472	13.0486	9.32971
PA14_38740	PA1992		2.86642	4.71109e-25						10.3705	75.6275	4.34952	31.8258
PA14_38750	PA1991		2.53228	3.64111e-22						13.9372	80.6241	14.9097	24.4985
PA14_38790	PA1988	pqqD	2.21408	0.000173133						1.83829	8.52939	4.9699	7.58441
PA14_38800	PA1987	pqqC	2.07158	5.6669e-10						7.7779	32.6941	13.0463	17.2009
PA14_38825	PA1985	pqqA	5.63081	6.11774e-65			3.90812	3.70818e-12		2.08731	103.426	8.69674	31.3364
PA14_38860	PA1982	exaA					2.63521	0.000570705		1.58927	4.17767	4.34952	9.87357
PA14_38910	PA1979		4.70882	0.000809743						0.124511	3.25615	0	1.48821
PA14_39270	PA1951		2.73387	6.20855e-13			2.47942	9.61615e-07		4.26976	28.404	14.912	23.8113
PA14_39390	PA1944		2.09705	1.1733e-17						27.8819	119.288	26.7175	68.1163
PA14_39460	PA1940		2.84319	5.75e-33						23.2679	166.972	57.1572	83.1961
PA14_39540	PA1931		3.533	7.53457e-20			2.93736	1.24806e-09		2.93679	33.9948	6.83332	22.4961
PA14_39560	PA1930		4.77884	4.48599e-73			3.41281	1.72153e-23		7.65339	210.101	18.6411	81.5101
PA14_39580	PA1928	rimJ	2.34922	0.000213589						1.21574	6.19476	1.86342	6.89716
PA14_39690	PA1920		-3.18253	3.91208e-11						33.9314	3.73737	11.1828	51.746
PA14_39780	PA1914		5.16597	2.88706e-28	3.63043	0.000531194	4.33792	2.35704e-11		1.00337	36.0223	12.4259	20.291
PA14_39800	PA1912		3.28929	4.52981e-24						4.98017	48.6879	19.2592	8.27165
PA14_39810	PA1911		4.93974	3.31988e-30			2.64121	0.00076118		1.21574	37.3121	4.34952	7.58441
PA14_39820	PA1910		3.37812	2.20593e-06						0.871576	9.0619	3.72685	5.80944
PA14_39880	PA4216	phzG2			3.25253	1.52622e-06				2.67321	7.47475	25.4767	6.78344
PA14_39980	PA1898	qscR					2.59909	7.05738e-07		3.55207	6.32789	16.7731	21.5221
PA14_39990	PA1897						2.52695	2.33267e-06		3.50086	3.16394	19.8819	20.1773
PA14_40010	PA1896						2.0447	0.000100935		4.72387	10.8537	13.6689	19.49
PA14_40040	PA1893						2.8341	1.66441e-08		3.13461	5.84667	8.69904	22.3527
PA14_40050	PA1892		2.30871	0.000797693			3.4649	9.99192e-07		1.09122	5.40637	1.24305	12.049
PA14_40100	PA1888		3.11834	1.359e-16			2.73065	1.87203e-08		4.05739	35.2339	8.69904	26.9311
PA14_40110	PA1887		3.33397	1.99127e-11	3.35752	0.000168751	2.67791	3.51904e-05		1.75771	17.7244	18.0162	11.2481
PA14_40160	PA1883						3.86712	1.44443e-07		0.798273	0.92152	1.86342	11.6485
PA14_40170	PA1882		2.73742	8.89692e-05			3.23232	3.04916e-05		0.922784	6.15384	2.48609	8.67213
PA14_40200	PA1880		2.4101	1.39131e-18						16.2883	86.5739	45.979	54.8361
PA14_40230	PA1877		5.5074	3.14809e-60	3.53208	1.09243e-06	4.77772	6.04226e-30		2.25575	102.609	26.0948	61.8767
PA14_40240	PA1876		4.69991	5.16314e-46	3.21622	4.17871e-06	4.1345	1.29711e-26		3.14188	81.6591	29.199	55.1822
PA14_40250	PA1875		5.71049	1.10445e-81	3.19039	2.36533e-07	4.44725	5.08163e-33		3.47149	181.78	31.6897	75.7303
PA14_40260	PA1874		6.57718	1.47661e-130	3.90611	3.09591e-28	4.54368	2.31928e-65		14.4646	1381.13	216.851	337.358
PA14_40270	PA1873		2.95509	0.000654313			4.22305	3.98763e-07		0.629832	4.88423	5.59027	11.7623
PA14_40290	PA1871	lasA	6.88326	4.72711e-95	3.14666	7.21902e-21	3.72109	3.38682e-47		38.7283	4571.91	342.98	510.726
PA14_40300	PA1870		3.31778	4.53484e-20			2.11862	5.67937e-05		4.21127	41.9917	10.5625	18.2886
PA14_40340							2.94067	0.000748958		1.04002	1.62808	4.9699	7.98489
PA14_40380	PA1864						2.8569	1.04965e-05		1.55262	1.18778	10.5602	11.2481
PA14_40430	PA1860		3.68142	3.72444e-43			2.23202	7.57847e-09		9.997	128.258	6.83561	46.965
PA14_40560	PA1852		3.87207	3.54281e-53						12.0258	176.085	27.3402	36.948
PA14_40570	PA1851		2.06573	1.35456e-08			2.04627	1.78156e-06		6.56216	27.4721	17.3958	27.1041
PA14_40740			2.11559	6.45134e-14						11.6081	50.3056	26.7175	45.106
PA14_40750			4.44487	4.81361e-41			4.016	1.31871e-22		3.34698	72.894	5.59257	54.1489
PA14_40880	PA1829						-3.12347	6.00024e-07		35.4183	40.8858	23.611	4.06413
PA14_41140	PA1809		-2.04327	9.68932e-10						104.921	25.4551	49.7081	46.7079
PA14_41150	PA1808		-2.19392	5.73589e-08						40.2443	8.79565	33.5508	15.8561
PA14_41160	PA1807		-2.83412	4.59378e-13						74.8422	10.4952	29.2036	21.8089
PA14_41170	PA1806	fabI	-2.2947	4.27852e-11						82.3932	16.7925	30.442	31.5094
PA14_41200					2.0595	0.00016252	3.08086	5.17438e-24		14.0107	49.0469	58.4026	118.547
PA14_41320							2.17121	3.66974e-11		20.0161	25.4551	54.678	90.1526
PA14_41340			2.02032	1.88595e-21			2.61009	2.86647e-24		64.8444	263.057	212.485	395.902
PA14_41420	PA1791		-2.74014	4.46501e-10						41.1159	6.15384	22.3703	22.3231
PA14_41450	PA1788		2.26331	6.29672e-13						9.24993	44.4082	26.7175	32.6268
PA14_41500	PA1784		6.22958	1.15375e-70			4.41306	1.29798e-18		1.58927	119.258	4.97219	33.8579
PA14_41530	PA1781	nirB					2.89427	0.000711313		1.12788	5.67262	2.48609	8.38537
PA14_41540	PA1780	nirD	4.56361	1.22105e-07						0.336881	7.96634	5.59027	5.66606
PA14_41650	PA1771		-3.58187	1.25481e-12						37.8861	3.16394	45.9836	17.7447
PA14_41740	PA1765		2.04148	5.35732e-10						8.97908	36.964	13.6689	32.7109
PA14_41750	PA1764		2.38388	2.64688e-06						2.74652	14.3351	8.69674	9.32971
PA14_41760	PA1763		2.20077	4.31759e-09						4.98017	22.8951	14.2893	16.6867
PA14_41790	PA1761		2.45409	2.12354e-19						13.0877	71.7161	17.3981	31.9099
PA14_41930	PA1749		2.23528	7.55431e-23						108.562	511.169	82.0182	262.221
PA14_41980	PA1745		3.82554	1.22072e-17			3.46054	3.50433e-09		1.72106	24.4004	4.34952	18.9462
PA14_42080	PA1737		2.20892	3.9127e-17						18.4708	85.3959	27.3379	45.0763
PA14_42130	PA1733		2.79582	3.00756e-19						7.29441	50.6542	8.69904	24.2414
PA14_42140	PA1732		2.3978	1.37195e-09						4.79718	25.281	7.45828	14.6249
PA14_42150	PA1731		2.10465	1.71207e-09						7.67548	33.0116	13.6689	14.7387
PA14_42200	PA1728		4.49659	4.08019e-76			3.65194	1.73148e-36		13.0144	293.787	28.5832	163.594
PA14_42260	PA1724	pscK	-2.48584	7.67884e-05						11.5863	2.06838	1.86342	2.03207
PA14_42270	PA1723	pscJ					-2.27633	1.70176e-05		46.5865	16.9666	9.94208	9.61647
PA14_42280	PA1722	pscI					-2.0633	4.89312e-05		32.1737	13.6799	13.0486	7.69813
PA14_42290	PA1721	pscH					-3.43129	2.50293e-06		26.2411	7.86376	6.21524	2.43255
PA14_42300	PA1720	pscG	-2.33215	0.000168305						12.8387	2.5496	3.10647	1.08772
PA14_42310	PA1719	pscF	-2.1769	2.20792e-09	-3.89236	4.47029e-06	-4.43964	2.45382e-13		64.5889	14.2839	4.34952	2.97641
PA14_42320	PA1718	pscE	-3.16586	3.11785e-08			-Inf	8.54948e-08		20.4923	2.28334	4.34952	0
PA14_42340	PA1717	pscD	-2.47581	7.9387e-08						28.1381	5.05828	12.4282	7.04054
PA14_42350	PA1716	pscC					-2.511	1.28559e-07		75.6987	19.383	24.2314	13.2801
PA14_42360	PA1715	pscB	-3.43465	0.000764579						6.64274	0.614347	4.34952	2.97641
PA14_42400	PA1712	exsB			-2.45862	4.11452e-05				102.468	215.967	18.6411	31.4253
PA14_42430	PA1710	exsC			-2.31106	0.000205075	-2.23935	3.52856e-07		101.764	126.486	20.5068	21.5518
PA14_42440	PA1709	popD			-2.67559	1.47098e-06	-3.31731	4.86325e-14		142.924	114.864	22.3703	14.3382
PA14_42450	PA1708	popB			-2.03597	0.000104265	-3.54016	1.90011e-16		214.076	187.686	52.2011	18.4023
PA14_42460	PA1707	pcrH					-2.56282	2.52069e-06		36.692	22.936	16.7754	6.20992
PA14_42470	PA1706	pcrV			-2.22369	0.000810085	-3.28574	4.87958e-12		87.0806	63.5549	18.6434	8.92923
PA14_42570	PA1697	pscN			-3.50178	2.44826e-05	-2.84525	6.25447e-08		63.3508	25.8441	5.59257	8.81551
PA14_42610	PA1694	pscQ	-2.61553	0.00014739						11.0443	1.80212	3.10647	4.06413
PA14_42620	PA1693	pscR	-2.46541	1.17687e-05						14.8163	2.68272	4.9699	4.32123
PA14_42660	PA1690	pscU	-2.55789	1.34161e-06			-2.57543	0.000398835		20.9825	3.56333	4.34952	3.52027
PA14_42670	PA1689		-2.14583	1.48538e-11						148.63	33.5851	124.891	96.1647
PA14_42830			2.27205	1.84974e-06			2.21643	0.000504006		2.59263	12.5226	6.21294	12.049
PA14_42860	PA1673						-2.13392	7.1775e-07		1099.15	419.216	282.098	250.429
PA14_42880	PA1671	stk1	-2.1847	0.000725193						10.1948	2.24242	4.9699	7.72779
PA14_42910	PA1668		-2.21837	2.04422e-08						46.2208	9.93213	24.2337	28.1325
PA14_42920	PA1667		-2.4328	1.70124e-10						60.0407	11.1199	39.148	23.1834
PA14_42940	PA1666		-3.97846	1.39575e-14						42.2874	2.68272	27.9651	10.991
PA14_42950	PA1665		-3.64376	2.03024e-11						28.0285	2.24242	18.6434	9.90323
PA14_42970	PA1663		-3.47172	1.58846e-13						42.9396	3.8705	28.5855	17.4876
PA14_42980	PA1662		-2.42603	1.56866e-12						96.133	17.8881	58.4026	62.9644
PA14_42990	PA1661		-2.60402	3.5605e-11						54.7824	9.01061	32.3078	30.6244
PA14_43000	PA1660		-2.41225	8.37667e-13						105.302	19.7824	54.6803	42.5004
PA14_43020	PA1659		-2.25478	3.0719e-08			-2.29325	1.46299e-05		44.4701	9.31779	14.287	9.07261
PA14_43030	PA1658		-2.13736	8.66485e-11			-2.44817	1.98644e-09		465.757	105.864	223.075	85.3468
PA14_43040	PA1657						-2.16367	7.80167e-07		103.874	34.7215	65.8632	23.1834
PA14_43130	PA1654		-2.17882	2.04689e-10						101.069	22.3217	75.8029	45.6498
PA14_43290	PA1641		2.23895	1.27632e-08						4.29913	20.2942	9.32171	11.5052
PA14_43610	PA1617		3.80061	2.8132e-60			2.46802	8.54042e-16		20.2357	281.979	52.8123	111.961
PA14_43780	PA1602		-2.37281	2.13235e-07			-2.2532	0.000142476		30.9723	5.9798	12.4259	6.49668
PA14_43790	PA1601		-4.8305	1.89763e-18						46.3232	1.62808	6.21524	13.3938
PA14_43810	PA1600		-3.22324	2.52162e-07			-3.35284	0.000193359		15.2044	1.62808	4.97219	1.48821
PA14_43850	PA1596	htpG					-2.24217	1.6959e-05		2376.22	878.365	1599.9	502.257
PA14_43900			2.96495	1.31862e-42						57.6901	450.443	104.995	121.885
PA14_43950	PA1588	sucC					-2.60189	1.33133e-06		2485.66	1364.72	1065.01	409.444
PA14_44130	PA1575		2.05818	6.51028e-06						3.80109	15.8301	11.1851	10.9613
PA14_44170	PA1571		2.1924	2.0115e-12						8.34925	38.1615	10.5602	29.5614
PA14_44190	PA1569		3.571	0.000471921						0.336881	4.00363	1.86342	4.8651
PA14_44210	PA1567		2.16264	1.6306e-05						2.96617	13.2805	4.9699	10.017
PA14_44300	PA1561	aer	-2.53665	3.28324e-15			-2.29432	3.8408e-09		317.562	54.7293	92.5829	64.7394
PA14_44340	PA1557		-5.24268	1.65244e-30	-2.90345	4.09218e-12	-4.02232	1.30864e-16		1055.27	27.8715	141.039	64.9421
PA14_44350	PA1556		-4.61354	6.86393e-26	-2.79352	1.19885e-10	-3.66117	1.71986e-14		1313.96	53.6747	189.518	103.863
PA14_44360	PA1555		-4.48245	9.0375e-28			-2.71743	1.47484e-10		854.214	38.2134	236.106	129.879
PA14_44440	PA1549		-2.06674	4.6131e-11						103.039	24.5952	62.7521	43.8452
PA14_44450	PA1548		-2.22222	3.91914e-06						22.1692	4.7511	22.368	13.2801
PA14_44470	PA1546	hemN					-2.18854	8.66239e-08		562.704	221.631	167.145	123.442
PA14_44700	PA1525	alkB2					2.09109	0.000845614		3.64721	7.82284	10.5625	15.5396
PA14_44740	PA1523	xdhB	2.3349	1.04267e-15						12.0331	60.7091	16.7731	33.4278
PA14_44760	PA1522		2.47324	4.50475e-09			2.07624	5.45298e-05		3.88895	21.5949	3.10647	16.3999
PA14_44770	PA1521		2.05738	4.22775e-06						3.84502	16.0041	12.4259	7.44103
PA14_44920	PA1509						2.51349	7.14234e-19		144.185	113.973	123.016	823.294
PA14_44950	PA1507		2.29845	2.8495e-08			2.46627	1.91348e-06		4.13797	20.3559	20.5	22.8669
PA14_45000	PA1502	gcl					2.88839	8.37526e-06		2.29968	8.52939	3.10647	17.0278
PA14_45120	PA1492		2.26869	0.000403491						1.3769	6.63506	3.10647	8.24199
PA14_45240	PA1485		2.56851	2.84383e-05			3.38444	6.67138e-07		1.29632	7.68971	7.4537	13.5372
PA14_45260			-2.20489	1.54263e-05						20.8656	4.52577	14.9143	14.3678
PA14_45280	PA1483	cycH	-2.52771	3.94272e-13						77.8819	13.5058	74.5645	44.3347
PA14_45700	PA1451		-2.35181	9.98595e-07						24.4616	4.79202	14.912	12.8796
PA14_45890	PA1436						2.5208	4.06808e-05		2.92224	5.14011	0	16.7707
PA14_45940	PA1432	lasI					-2.17229	7.95573e-08		755.433	214.299	369.695	167.599
PA14_45950	PA1431	rsaL	2.01803	1.41631e-12						573.059	2321.06	784.784	1891.69
PA14_45970	PA1429		-2.34923	1.93943e-13						280.232	54.9956	78.2982	103.695
PA14_46280	PA1404		4.05117	1.28726e-07						0.461392	7.64879	1.24305	3.37689
PA14_46660	PA1363		3.409	2.00443e-12						1.83829	19.5265	4.34952	4.06413
PA14_46720	PA1358		2.00454	7.12737e-07						5.01683	20.1305	4.34952	12.049
PA14_46750	PA1356		3.92033	2.65834e-16			3.68609	1.3464e-09		1.54534	23.397	12.4236	19.8905
PA14_46760	PA1355		4.63146	8.31176e-14			3.86525	1.28187e-05		0.622555	15.4307	0	9.07261
PA14_46770	PA1354		3.27875	2.47025e-11						1.75771	17.0588	7.45599	4.608
PA14_46780	PA1353		3.3319	6.48337e-10						1.34025	13.4955	9.94208	3.11979
PA14_46820	PA1350		2.45313	6.35093e-15						9.1548	50.1321	14.912	14.7683
PA14_46830	PA1349		3.21382	9.32349e-08						1.20846	11.2121	5.59257	6.0962
PA14_46840	PA1348		2.60027	1.96288e-16			2.87238	4.34951e-13		7.90241	47.9202	13.0463	57.867
PA14_47060	PA1330		2.29715	0.000119675						1.42083	6.98315	8.69674	4.06413
PA14_47090	PA1327		3.14808	2.09301e-39			2.10847	3.5712e-11		22.6381	200.681	25.4767	97.6233
PA14_47160	PA1320	cyoD			3.10451	5.59358e-08	2.80811	1.35808e-11		4.26248	5.32453	36.6619	29.8531
PA14_47180	PA1319	cyoC			2.84403	0.000949101				2.33633	1.80212	16.7754	4.20751
PA14_47190	PA1318	cyoB			2.90121	1.26696e-09				11.4766	12.8915	85.7359	28.533
PA14_47210	PA1317	cyoA			3.65085	1.46801e-09	2.62854	5.63867e-06		3.01737	3.33799	37.9003	18.6594
PA14_47380	PA1302		4.62481	2.10813e-34	3.28922	7.89737e-05	3.20326	1.79169e-08		1.97008	48.606	19.2592	18.1452
PA14_47390	PA1301		6.90731	8.7455e-86			5.05389	3.26652e-25		1.21574	145.931	5.59257	40.3842
PA14_47400	PA1300		7.12446	7.94506e-86	4.66626	4.96458e-10	5.62065	1.20461e-27		1.00337	140.002	25.4767	49.3679
PA14_47410	PA1299						2.25467	6.50438e-05		3.17854	9.62496	17.3958	15.1688
PA14_47430	PA1297						2.23549	1.26598e-05		5.14134	14.98	10.5648	24.2118
PA14_47490	PA1293		-2.2442	1.19503e-09						56.8552	12.0005	43.4952	18.2886
PA14_47520	PA1290		-2.09187	3.27755e-05						18.5513	4.35172	11.8055	17.8881
PA14_47550	PA1287		2.01887	8.4818e-15						22.0595	89.3996	30.4466	41.2693
PA14_47610	PA1283						2.23911	2.91916e-10		9.82128	18.1953	31.067	46.3667
PA14_47650	PA1281	cobV	-2.49758	4.16113e-05						14.3985	2.5496	16.7777	4.32123
PA14_47660	PA1280		-2.3239	2.36848e-06						22.4548	4.48485	17.3958	10.7042
PA14_47680	PA1278	cobP	-3.15413	1.22564e-08						22.6966	2.5496	14.2916	7.18392
PA14_47690	PA1277	cobQ	-3.44026	1.89531e-14			-2.0694	1.88075e-05		50.5712	4.65889	27.9628	12.049
PA14_47720	PA1276	cobC	-3.0485	1.09016e-08						23.297	2.81585	11.1828	7.3273
PA14_47730	PA1275	cobD	-2.7252	2.35687e-07						22.9529	3.47112	21.1272	10.4471
PA14_47750	PA1274		-2.53743	1.04549e-06						21.935	3.77829	14.9143	11.5052
PA14_47790	PA1272	cobO					-2.50579	5.245e-05		32.3494	13.1065	18.6411	5.69572
PA14_48140	PA1245		2.56459	9.99995e-28						159.344	942.661	142.291	312.844
PA14_48490							2.09381	0.000245264		2.85621	5.23232	0	12.1924
PA14_48680	PA1208		2.28443	5.91528e-10						5.44157	26.5097	11.1828	21.5221
PA14_48760	PA1202		2.34691	1.09151e-16						13.3221	67.7741	14.9097	32.7109
PA14_48860	PA1193		-2.39181	4.35348e-06						22.1398	4.21859	32.3078	16.5433
PA14_48910	PA0726						2.76699	0.000235915		1.58927	2.72364	9.93979	10.8179
PA14_48940	PA0723	coaB					2.01942	3.00661e-12		14.7136	13.0857	0	59.6518
PA14_48950	PA0722						2.04389	1.19069e-14		33.7414	33.6156	6.83561	139.135
PA14_48970	PA0720						2.39195	8.90858e-07		2.79773	2.24242	3.10647	14.6843
PA14_48980	PA0719						3.57164	2.16868e-08		1.04002	5.14011	1.86342	12.3654
PA14_49000	PA0717						3.25049	4.36381e-07		1.12788	1.97617	1.86342	10.7339
PA14_49010			2.76863	2.33382e-06			3.70487	1.60736e-11		1.45748	9.93213	1.86342	19.0055
PA14_49050	PA1190		4.14471	2.40761e-55			3.30028	4.91318e-21		8.39318	148.459	17.3958	82.6819
PA14_49070	PA1188		2.37506	4.92853e-16						10.4217	54.0637	18.0185	23.8113
PA14_49200	PA1178	oprH	2.52224	4.76036e-27						217.671	1250.46	459.147	179.994
PA14_49210	PA1177	napE	3.76553	6.68895e-52			2.96019	2.01226e-20		13.7908	187.554	14.912	107.324
PA14_49220	PA1176	napF	2.11376	1.05894e-12						13.0731	56.5827	14.9097	46.4211
PA14_49230	PA1175	napD	2.37842	3.40165e-17						13.4833	70.1087	13.0509	42.7871
PA14_49300	PA1169				2.06593	6.19453e-05	2.73725	1.80168e-15		11.8719	24.9225	49.7081	79.1616
PA14_49310	PA1168				2.44554	6.60012e-08	4.31077	5.85853e-52		11.2933	14.1507	61.5182	224.126
PA14_49320	PA1167		2.0828	6.61846e-11						9.98244	42.2885	8.69904	25.3291
PA14_49330	PA1166		2.69533	7.23607e-12			2.31242	0.000166073		3.88895	25.1888	17.3981	19.317
PA14_49360	PA1163		2.52161	2.53211e-19			2.10897	4.46103e-10		13.2561	76.1197	22.9929	57.1846
PA14_49580	PA1146		4.27286	0.000804272						0.16844	3.25615	0	0.543862
PA14_49620	PA1143				4.66084	0.000647509				0.417462	0.440301	10.5602	3.37689
PA14_49690	PA1137				2.76806	0.000195586				3.0101	3.25615	20.5045	7.72779
PA14_49710	PA1135		2.12069	3.80669e-10						8.26866	35.9606	16.7777	9.61647
PA14_49750	PA1131		2.01064	1.20796e-12			2.20107	5.29234e-12		15.7975	63.6581	34.1758	72.6402
PA14_49760	PA1130	rhlC	2.3903	3.17313e-17						11.9744	62.7775	21.1249	28.9631
PA14_49850	PA1123				-2.76146	0.000347913	-2.16678	4.28628e-06		58.9864	34.9469	8.69904	13.1367
PA14_49910	PA1118		2.61539	4.02502e-29			2.16391	4.0022e-14		30.4963	186.878	42.8748	136.663
PA14_49920	PA1117						2.05614	4.3625e-05		3.88167	12.1336	10.5625	16.1428
PA14_50070	PA1106		2.0277	1.52988e-14						21.7517	88.6936	21.7453	28.4489
PA14_50240	PA1096						-2.14917	7.08361e-08		119.459	51.1556	60.8887	26.9311
PA14_50250	PA1095						-2.40998	1.23816e-09		393.811	180.468	154.087	74.0988
PA14_50270	PA1094	fliD					-2.3577	9.82544e-08		1155.23	930.837	426.223	225.386
PA14_50280	PA1093						-3.35326	9.91987e-16		543.728	407.729	153.469	53.2046
PA14_50290	PA1092	fliC					-2.60691	9.61615e-07		2387.31	2376.21	1306.06	391.877
PA14_50340	PA1087	flgL					-2.00286	6.55898e-08		286.422	180.171	86.37	71.4635
PA14_50810	PA1048		2.11545	2.83645e-21						103.559	448.749	165.9	178.416
PA14_50880	PA1041		4.1881	4.54942e-72			2.34641	2.69713e-17		49.1576	896.055	57.7845	249.994
PA14_51230					3.99141	2.19013e-21	5.63153	8.93044e-83		8.78854	25.6291	139.782	435.688
PA14_51350	PA1002	phnB	-2.92764	9.2583e-18						263.562	34.6397	126.134	81.6832
PA14_51360	PA1001	phnA	-3.85367	7.11401e-22			-2.27644	4.00159e-07		1006.29	69.6073	355.422	207.706
PA14_51380	PA1000	pqsE	-3.99086	2.01461e-25			-2.10607	2.55964e-07		595.018	37.425	200.085	138.21
PA14_51390	PA0999	pqsD	-4.26727	7.04789e-24			-2.96462	1.77129e-10		1122.71	58.303	367.225	143.822
PA14_51410	PA0998	pqsC	-4.28898	3.15531e-23			-3.0538	8.79785e-11		1311.67	67.0987	402.028	157.957
PA14_51420	PA0997	pqsB	-4.11034	1.12427e-20			-2.95624	1.15659e-09		1585.3	91.7855	474.713	204.265
PA14_51430	PA0996	pqsA	-3.67257	8.61922e-21			-2.64651	1.27604e-09		970.226	76.0885	333.04	154.951
PA14_51450	PA0994	cupC3	2.37549	3.65245e-25			2.00128	8.05153e-11		53.098	275.531	52.1919	212.581
PA14_51460	PA0993	cupC2					5.38366	4.80877e-31		1.41355	5.23232	11.8032	59.014
PA14_51490	PA0990		2.02999	1.44434e-06						3.80837	15.5535	3.10647	12.9934
PA14_51560			-2.38473	1.42293e-11						89.2485	17.0893	24.8564	66.5984
PA14_51580							2.44625	0.000459509		2.50477	3.03082	7.45599	13.6509
PA14_51590			3.31611	2.09944e-18			2.04472	0.000966645		3.01737	30.0523	9.94208	12.4495
PA14_51610	PA0980						2.44765	1.13567e-07		7.50704	12.9629	13.0463	40.9528
PA14_51710	PA0973	oprL					-2.09276	5.12983e-06		1257.5	698.096	750.642	294.798
PA14_51850	PA0960		2.8193	3.92998e-17			2.05489	0.000126398		5.43429	38.3563	4.34952	22.5802
PA14_51860	PA0959		2.19421	1.97507e-21						43.9944	201.336	49.7104	86.5186
PA14_51880	PA0958	oprD			-2.04839	2.92749e-05	-2.94498	1.78014e-07		3107.29	873.575	751.198	403.511
PA14_52070	PA0942						2.32599	6.93411e-18		39.6366	107.41	88.2357	198.742
PA14_52230	PA0931		3.76023	4.07499e-34	2.45039	0.000167911				5.2292	70.8562	28.5809	17.4283
PA14_52240	PA0930		2.59513	1.78261e-17						8.78126	53.0603	27.3379	26.0164
PA14_52250	PA0929		4.30679	5.85976e-40	3.11218	5.51743e-07	2.70051	1.21852e-07		3.80837	75.3722	32.9304	24.7556
PA14_52320			2.559	5.96901e-29	3.63922	2.31197e-22	3.54978	2.21698e-38		106.847	629.652	1331.31	1251.28
PA14_52420	PA0916				2.15544	0.000148334				9.90186	18.3388	44.1133	37.6353
PA14_52490	PA0910				2.16235	0.000651848				5.96898	22.1067	26.7198	16.657
PA14_52560			3.07565	6.32425e-41	5.03451	3.33315e-50	5.81137	1.50759e-83		38.6698	326.012	1267.39	2171.55
PA14_52670	PA0898	aruD	-3.41745	4.39369e-20						137.08	12.8298	64.6224	40.9281
PA14_52690	PA0897	aruG	-3.37314	1.2968e-20						152.138	14.6832	50.3262	44.0182
PA14_52700	PA0896	aruF	-3.07052	1.32371e-18						198.959	23.6835	60.266	61.3328
PA14_52720	PA0895	aruC	-2.96991	6.71925e-18						453.184	57.842	187.657	153.176
PA14_52810	PA0886		2.95537	2.62572e-07						1.3769	10.6796	4.9699	7.84151
PA14_52840	PA0884		4.56418	3.98065e-15						0.747065	17.6731	3.10647	7.15426
PA14_52850	PA0883		2.7683	8.64073e-05						0.922784	6.28697	1.24305	2.43255
PA14_52870	PA0882		2.03114	0.000627382						1.72106	7.03444	3.10647	3.92075
PA14_52880	PA0881		2.8856	7.69412e-05						0.922784	6.81948	0	0
PA14_52900	PA0879		3.00074	5.55907e-09						1.75771	14.0689	5.59027	5.55234
PA14_52910	PA0878		3.62034	6.07793e-08			3.04816	0.000319694		0.754343	9.27687	4.9699	6.23958
PA14_52940	PA0875		2.00039	0.000623108	3.1644	0.000478615				1.80164	7.20849	16.1527	7.29764
PA14_52960	PA0874				3.13907	0.000134727	3.78284	4.20555e-15		2.46812	5.9798	21.743	33.9716
PA14_52990	PA0872	phhA	2.03332	1.09984e-18						220.703	903.436	239.816	236.209
PA14_53010	PA0870	phhC	2.21839	1.49901e-22						173.018	805.179	275.879	175.761
PA14_53050	PA0866	aroP2	5.07622	8.91093e-99	3.45875	3.60316e-19	3.30786	2.91712e-29		12.1501	409.897	133.587	120.322
PA14_53070	PA0865	hpd	4.64884	2.0687e-22						636.301	15962.5	1514.14	1228.91
PA14_53090	PA0864						2.98368	4.53821e-05		1.21574	4.92515	4.9699	9.61647
PA14_53250	PA0852	cpbD	5.45662	5.3155e-80	3.19823	2.36594e-21	2.96462	4.87162e-31		68.7783	3020.36	631.271	536.896
PA14_53290	PA0849	trxB2					2.56111	4.78335e-18		80.8421	317.1	86.3654	477.101
PA14_53580					-2.10544	0.000354204	-2.03688	7.78102e-08		104.285	58.405	24.2337	25.4132
PA14_53590							-2.04637	2.04566e-08		692.129	250.135	313.744	167.559
PA14_53650	PA0822						3.09119	2.89682e-11		3.96953	3.60425	13.6689	33.8282
PA14_53750	PA0813		2.49518	2.52931e-05						1.79436	10.1166	0	2.43255
PA14_53840	PA0805		3.12871	2.48737e-43						34.1368	298.577	54.0576	133.508
PA14_53860	PA0803		2.28605	6.5959e-08						3.47876	16.9666	2.48609	9.61647
PA14_53870	PA0802		2.89968	1.23281e-05			3.16618	0.000263846		1.08395	8.08909	4.34952	9.73019
PA14_53880	PA0801		2.01698	2.49507e-06	3.13187	2.81215e-07	2.78631	9.61346e-10		4.1819	16.9257	36.6573	28.8494
PA14_53890	PA0800		3.04088	7.82559e-05	3.71386	0.000681452	4.2088	1.58542e-08		0.710414	5.84667	9.32171	13.1367
PA14_53910	PA0798	pmtA	3.2827	2.36959e-19			2.69796	1.01353e-08		3.9256	38.203	16.155	25.4725
PA14_54000	PA0792	prpD	2.72778	2.9453e-23						12.868	85.2426	33.5531	35.3461
PA14_54040	PA0789		-3.80518	2.07151e-22						133.258	9.53275	67.1131	36.4635
PA14_54080	PA0788		3.13957	2.09665e-35						16.9254	149.157	22.3634	65.5403
PA14_54150	PA0783	putP	-3.44518	1.13468e-21			-2.63679	1.52371e-10		366.696	33.6669	97.5551	58.9596
PA14_54170	PA0782	putA	-3.39762	4.47041e-16	-3.01718	4.58508e-12	-2.97124	2.53934e-09		1720.4	163.246	212.504	219.379
PA14_54180	PA0781		3.6691	7.94852e-08						0.666484	8.4781	5.59027	4.8651
PA14_54240	PA0776		2.26991	1.40397e-08			2.54816	2.2846e-07		4.5115	21.7586	7.45599	26.3872
PA14_54430	PA0762	algU	2.03541	2.79771e-13						673.726	2761.87	736.925	1470.32
PA14_54670	PA0743		2.7094	1.54278e-21			2.21706	1.886e-09		11.037	72.1875	22.368	51.3159
PA14_54680	PA0742		3.00248	1.16269e-07						1.42083	11.3862	0	2.43255
PA14_54740	PA0737		5.40081	4.86475e-09			4.77383	0.000218048		0.16844	7.11628	3.10647	4.608
PA14_54750			4.1388	1.74968e-10			4.05813	5.20496e-07		0.585903	10.3211	2.48609	9.75985
PA14_54840					2.99715	8.51593e-18	4.32399	2.3599e-59		45.6786	142.879	364.707	914.875
PA14_54860			2.06515	1.90429e-08						6.48158	27.124	5.59257	15.8264
PA14_54870			2.48289	4.79785e-26						33.3676	186.53	44.1156	67.9432
PA14_54880			2.0488	1.28502e-15						22.5866	93.4545	9.94208	45.8476
PA14_55000							3.36622	4.18808e-19		5.59545	6.59414	6.83561	57.6988
PA14_55020							2.3943	2.6646e-06		3.47876	5.09919	8.07637	18.2886
PA14_55110	PA0713				-2.15976	3.66285e-05				163.82	45.2167	36.6619	61.0757
PA14_55160	PA0707	toxR					3.90973	4.03847e-06		0.666484	1.93525	3.10647	10.017
PA14_55390	PA0691						4.47875	1.47215e-07		0.498044	1.93525	2.48609	11.1047
PA14_55490	PA0681						3.53439	0.000360167		0.629832	1.66899	0	7.29764
PA14_55540	PA0676						2.44206	0.000299964		2.51205	8.13001	9.31712	13.6509
PA14_55560	PA0674		2.5663	0.000385385						1.08395	6.4201	0	5.69572
PA14_55730	PA4288				2.97348	6.96831e-06				4.35034	7.43383	34.1689	14.2245
PA14_55770	PA4292		-2.12112	6.38109e-09						55.8588	12.8402	70.8376	41.1852
PA14_55780	PA4293		2.99102	4.57036e-24			2.62677	3.25185e-14		8.6934	69.1158	22.3657	53.694
PA14_55790	PA4294		3.52362	1.85006e-26			3.26197	3.52517e-17		4.60664	52.9785	12.4259	44.1913
PA14_55810	PA4296		2.77638	6.50349e-36						51.5158	352.95	128.618	95.878
PA14_55820	PA4297		2.23933	1.37173e-12			2.83613	1.40733e-16		9.16207	43.2613	13.0463	65.4266
PA14_55840	PA4298		2.2741	0.000342478						1.54534	7.47475	1.24305	6.64006
PA14_55850	PA4299		2.70261	1.87949e-09	2.70628	0.000255108	2.2375	6.96589e-05		3.04675	19.8337	19.8842	14.3678
PA14_55860	PA4300		2.86447	1.26915e-12	2.50851	0.000181014	2.56362	2.20704e-07		3.71323	27.0422	21.1295	21.9523
PA14_55880	PA4301		3.16177	1.66134e-13			3.2101	8.39782e-12		2.88558	25.8239	12.4259	26.7036
PA14_55890	PA4302		2.57924	3.88804e-18	2.13331	6.10592e-05	2.08231	1.66441e-08		9.63074	57.5555	42.2521	40.7847
PA14_55900	PA4303		2.55136	3.43927e-14						7.06748	41.4286	18.6411	26.3031
PA14_55920	PA4304		3.27328	3.70801e-29			2.31027	1.92999e-08		8.75943	84.69	29.2082	43.4447
PA14_55930	PA4305		3.71188	9.64163e-35			3.08585	5.55352e-18		6.19591	81.1883	23.611	52.6063
PA14_55940	PA4306		8.41187	3.29215e-168	5.21675	1.35659e-28	6.39365	9.56161e-80		3.09068	1052.64	114.935	259.857
PA14_56030	PA4311		2.69808	9.99995e-28						20.9462	135.927	41.6318	64.0818
PA14_56040	PA4312		2.40068	3.92524e-20						16.647	87.9046	21.7453	40.7254
PA14_56110	PA4319		-2.46878	2.29597e-10						46.99	8.48848	26.0948	19.6631
PA14_56130	PA4320		-2.86199	5.00493e-15						84.7149	11.6524	88.2311	37.1211
PA14_56140	PA4321		-3.6022	5.52522e-10						23.5021	1.93525	17.3981	10.017
PA14_56160	PA4322		-3.54012	1.1908e-14						51.0986	4.39264	31.067	14.6546
PA14_56170	PA4323		-3.39582	1.87706e-13						43.9723	4.17767	29.2013	17.458
PA14_56240	PA4329	pykA					-2.06722	3.89126e-07		209.667	89.0619	106.247	50.0304
PA14_56380	PA4337						2.21387	0.000486171		3.09068	5.40637	5.59257	14.3382
PA14_56540	PA4348				-2.27209	4.38145e-07	-2.17518	6.16358e-08		438.207	114.65	90.7218	97.025
PA14_56620	PA4354				3.58554	1.78338e-05				1.55262	2.85677	18.6388	4.8651
PA14_56670	PA4357		2.56647	2.01426e-10						3.9256	23.2535	3.72914	11.075
PA14_56730	PA4362		2.33011	7.79436e-10						5.2292	26.2947	8.07866	18.9462
PA14_56770	PA4365				4.78326	3.26669e-09				0.834925	4.44393	22.9906	3.92075
PA14_56830	PA4370	icmP	2.27752	1.77702e-23						50.8056	246.328	126.752	52.547
PA14_56840	PA4371				2.05444	0.000907094				9.57226	35.3872	39.7615	37.0073
PA14_56910	PA4377		4.88421	1.372e-61	2.65787	0.000113732	4.79594	2.48746e-40		4.23311	125.012	26.7152	117.593
PA14_56990	PA4384		3.1863	1.46901e-21	2.61817	4.47029e-06	2.0613	3.19471e-05		5.06075	46.0668	31.0716	21.1216
PA14_57020	PA4386	groES			-2.07328	1.72223e-05	-3.04717	3.83197e-08		2709.03	1218.45	643.717	327.736
PA14_57560	PA4430						-2.04194	5.55821e-05		2150.22	671.052	932.631	522.152
PA14_57640	PA4437		2.22098	0.000101603						1.83829	8.57031	6.83332	7.44103
PA14_57650	PA4438		-2.23221	4.25e-09						55.1339	11.7343	69.5946	53.7484
PA14_57990	PA4467		6.67986	4.59431e-112	3.04142	1.31316e-05	5.26241	1.224e-46		2.71714	278.58	22.3703	104.293
PA14_58000	PA4468	sodM	7.28578	5.36201e-111	3.6399	2.40386e-06	4.97999	2.16588e-27		1.54534	241.136	19.2638	48.7696
PA14_58010	PA4469		7.70905	2.54972e-98	4.09715	8.24189e-05	5.27553	1.29559e-19		0.834925	174.703	14.2893	32.34
PA14_58030	PA4470	fumC1	7.54126	7.90971e-151	4.92355	1.54573e-28	5.46403	1.87126e-64		3.60328	671.186	109.354	159.05
PA14_58040	PA4471		8.92907	1.92488e-101	5.79028	4.68153e-10	6.65595	1.86995e-24		0.336881	164.208	18.6434	33.9716
PA14_58120	PA4479	mreD	-2.21542	1.3216e-06						30.1961	6.50193	29.8217	21.6952
PA14_58230	PA4487		-2.69897	5.46289e-09						33.111	5.09919	24.8518	13.5669
PA14_58240	PA4488		-2.38407	2.21697e-08						35.3304	6.76819	30.4443	34.0013
PA14_58250	PA4489		-2.40394	2.85362e-14						204.357	38.6128	100.655	81.2283
PA14_58260	PA4490		-3.14382	2.79e-11						34.2098	3.8705	9.94208	11.5052
PA14_58270	PA4491		-2.14071	4.21342e-11						117.716	26.6941	47.2243	50.4012
PA14_58330	PA4495		2.54509	2.2014e-30						42.7857	249.716	120.539	103.032
PA14_58560	PA4513		2.18164	1.22922e-11	2.19395	0.000184562	2.56108	9.99552e-12		8.28322	37.5783	37.9003	48.8833
PA14_58570	PA4514		3.40061	8.62372e-27	3.13298	3.82609e-09	2.60427	4.46944e-09		5.80782	61.3338	50.9489	35.3164
PA14_58580	PA4515		4.75037	4.00326e-37	3.89344	3.66521e-08	2.63317	8.99369e-05		2.00673	54.0124	29.8217	12.4495
PA14_58600	PA4516		3.70501	2.31407e-18	3.26918	1.03332e-05	2.29949	0.000494583		2.25575	29.4178	21.7476	11.1047
PA14_58630	PA4519		2.53163	6.63447e-30						107.742	622.988	133.587	166.422
PA14_58710			3.44298	5.22607e-46	4.52142	2.11825e-42	6.35805	1.0238e-105		16.8006	182.711	385.841	1378.13
PA14_58730		pilA					-2.78724	3.63076e-07		3111.59	1523.02	1414.02	450.753
PA14_58750	PA4526	pilB			-2.16681	2.65092e-07				608.195	265.556	135.446	417.365
PA14_58890	PA4540				4.7432	0.000641604				0.417462	2.9899	11.1805	4.8651
PA14_59070							2.96764	1.05258e-28		33.3822	50.1828	27.3402	261.133
PA14_59230	PA0984						2.02366	0.000385364		5.05348	18.318	13.0463	20.5481
PA14_59360		pilM2	3.8806	1.70569e-08						0.629832	9.27687	3.72685	2.97641
PA14_59380			2.78705	8.10907e-29						17.8776	123.394	16.1527	21.0079
PA14_59390			3.27081	6.4316e-41						13.4685	129.997	32.3078	19.8905
PA14_59400			2.06427	5.67623e-20						125.436	524.601	85.7359	117.944
PA14_59510			2.3459	5.98898e-09						5.05348	25.6908	1.86342	0
PA14_59530			2.20055	0.000672546						1.50141	6.90132	1.86342	5.95282
PA14_59600			2.41451	5.67747e-10			2.13763	5.21392e-06		4.59209	24.4822	4.9699	20.2069
PA14_59760		cupD5					2.69203	1.81474e-06		2.43147	6.24605	6.83332	15.7127
PA14_59790		pvrR			-2.5944	9.20096e-10				439.013	158.852	72.6919	137.894
PA14_59840							-2.11401	1.29729e-07		117.204	100.182	76.4187	27.0745
PA14_59845							2.62589	3.29418e-23		88.6845	174.539	77.6618	547.417
PA14_60150							2.9306	0.000415991		1.04729	3.60425	9.94208	7.98489
PA14_60160					2.44521	1.02614e-07	3.38906	4.02793e-31		15.6288	21.2878	85.1155	163.732
PA14_60360	PA4559	lspA					-2.27085	9.09261e-08		539.954	178.564	178.326	111.882
PA14_60480	PA4570		5.87928	1.06098e-114	3.06939	1.14148e-10	4.36128	7.68751e-47		7.62401	448.769	63.9974	156.697
PA14_60490	PA4571		-4.18364	1.15933e-27	-2.25722	3.57072e-07	-2.56014	1.712e-10		421.817	23.2126	88.2334	71.5228
PA14_60520	PA4573		4.19243	3.47228e-55			4.21357	3.54465e-46		8.73006	159.611	23.6156	161.967
PA14_60570	PA4578						-2.24401	3.09234e-08		178.423	56.9614	91.9534	37.6649
PA14_60700	PA4587	ccpR	-5.93588	8.41761e-38	-2.26269	1.17082e-07	-3.96989	5.51508e-19		551.611	9.01061	114.946	35.2027
PA14_60750	PA4590	pra	3.57349	3.50928e-57						52.7318	627.771	73.9372	91.8682
PA14_60960	PA4607		3.15026	7.58815e-41			2.07183	1.01437e-12		117.065	1039.33	198.83	492.166
PA14_60970	PA4608		2.03471	2.75063e-13						17.7603	72.7713	34.1735	67.1719
PA14_61000	PA4610		-2.4795	1.4307e-07						28.4384	5.09919	9.94208	14.8821
PA14_61040	PA4613	katB			2.15651	0.000155035				10.0337	11.2121	44.7336	17.1712
PA14_61080	PA4616		-3.26707	1.91358e-17			-2.5153	4.40136e-08		81.3238	8.44756	21.7453	14.2245
PA14_61190	PA4624		2.49071	8.45768e-19	3.59922	9.70224e-20	4.57774	3.08127e-61		11.6375	65.4089	141.037	277.904
PA14_61200	PA4625		3.33726	8.7904e-45	4.84562	2.40859e-52	5.89446	1.0021e-100		18.8661	190.676	542.451	1122.25
PA14_61270	PA4630						3.22521	2.37371e-09		2.08731	3.91142	6.83332	19.5197
PA14_61380			4.44538	7.55013e-69			4.64713	1.20725e-58		10.7513	234.236	42.8794	269.395
PA14_61500	PA4648		3.93319	6.47605e-17			3.36725	1.09551e-08		1.58927	24.2777	3.72914	16.3999
PA14_61680	PA4664		-2.12062	1.65776e-09						62.3407	14.3351	59.0321	31.9989
PA14_61700	PA4665	prfA	-2.12029	3.32666e-10						90.5958	20.8371	57.7822	45.5658
PA14_61760					2.55429	7.86184e-13	3.61977	1.63096e-42		66.8524	92.2569	392.677	821.82
PA14_61780	PA4671		-2.24535	2.73009e-10						1170.83	246.932	646.796	323.351
PA14_61820	PA4673		-2.5469	2.4935e-15						212.48	36.36	175.215	113.479
PA14_61830			3.22875	3.57628e-19	4.1794	3.43215e-18	5.93489	2.8704e-76		4.42364	41.4696	80.1502	270.621
PA14_61910	PA4680		2.40299	1.13308e-06						2.39482	12.6661	1.86342	7.04054
PA14_61920	PA4681		2.5855	1.14603e-08			2.71621	4.24711e-06		2.92224	17.54	3.72685	19.2033
PA14_61960	PA4684		-2.60807	2.06655e-06						18.229	2.9899	24.2314	8.52875
PA14_61980	PA4685		-2.96895	1.50175e-10						37.5199	4.79202	15.5324	17.0872
PA14_61990	PA4686		-2.49711	5.39856e-14						129.083	22.8645	100.032	55.2959
PA14_62130	PA4694	ilvC					-2.62781	1.46324e-10		714.478	229.289	205.68	115.595
PA14_62150	PA4695	ilvH					-2.0593	9.72525e-08		337.103	105.608	136.067	80.8822
PA14_62160	PA4696	ilvI					-2.26984	1.64971e-08		712.638	184.799	228.656	147.767
PA14_62240	PA4702		2.47671	6.4641e-18						12.1649	67.713	8.69904	42.4163
PA14_62250	PA4703		2.80285	4.71319e-14			2.19279	4.27668e-06		4.1819	29.1821	9.94208	19.1192
PA14_62300	PA4708		3.87215	1.13554e-54						12.4139	181.778	20.5068	35.7762
PA14_62330	PA4709		5.70336	8.55098e-89	3.12924	1.17082e-07	3.15771	2.0091e-13		3.97681	207.213	34.7961	35.4895
PA14_62350	PA4710		5.11837	1.25399e-60	3.77581	2.20567e-12	3.44162	5.27468e-15		3.26639	113.462	44.7405	35.4895
PA14_62470	PA4721						-2.11092	0.000139982		29.7934	15.2054	15.5347	6.89716
PA14_62600	PA4731	panD	-2.41885	4.4411e-07						25.4062	4.7511	18.0185	7.04054
PA14_62630	PA0887	acsB	2.22356	6.08701e-23						48.037	224.354	60.2706	106.325
PA14_62680	PA4738		2.21347	2.91614e-24			2.92663	1.03657e-26		76.5627	355.09	267.166	582.131
PA14_62710	PA4740	pnp	-2.0598	4.14384e-10						673.66	161.577	731.351	301.754
PA14_62790			3.28939	1.42609e-46	4.02848	7.65815e-32	4.82265	2.55442e-71		31.9026	311.912	520.619	902.792
PA14_62800							2.43868	1.35182e-18		131.801	166.778	383.341	714.551
PA14_63080	PA4770	lldP	2.59367	2.20084e-08	2.80689	0.000908185	2.26198	0.000890741		2.92951	17.6835	20.5	14.0514
PA14_63110	PA4773		-2.49567	2.0048e-06						19.5768	3.47112	7.45599	5.69572
PA14_63120	PA4774		-2.84546	5.08758e-15			-3.02848	5.2609e-11		85.0009	11.8265	22.9906	10.4174
PA14_63250	PA4785		3.04474	2.20948e-27	2.17862	0.00017853	2.71667	1.71015e-11		8.92033	73.6104	40.3841	58.6383
PA14_63460			2.74525	5.31455e-07	4.35771	1.82512e-11	6.30972	2.84701e-59		1.75771	11.7855	36.0369	139.431
PA14_63550	PA4809	fdhE	-2.72721	2.82795e-07						21.8323	3.29707	21.1249	12.1924
PA14_63570	PA4810	fdnI	-2.87816	1.22063e-14						76.6366	10.4237	67.7289	55.5234
PA14_63580	PA4811	fdnH	-2.35767	5.13573e-13						123.751	24.1445	55.9165	60.8779
PA14_63940	PA4836						2.83027	0.000145643		1.46476	1.53587	4.34952	10.4174
PA14_64000	PA4840		-2.3117	3.06036e-05						17.2329	3.47112	19.8842	25.9027
PA14_64090	PA4846	aroQ1					-2.04779	3.82579e-07		211.359	145.756	129.238	51.1181
PA14_64140	PA4850	prmA	-2.19219	0.000370101						12.26	2.68272	22.368	7.04054
PA14_64200	PA4854	purH	-3.3562	1.8658e-19						137.673	13.4442	144.775	55.6371
PA14_64220	PA4855	purD	-3.60246	3.50586e-18						74.7473	6.15384	45.979	28.706
PA14_64320	PA4863		-2.2276	4.44408e-05						14.4352	3.08211	14.2893	10.9613
PA14_64335	PA4864	ureD	-2.09716	4.89751e-05			-2.30419	0.000824658		19.3642	4.52577	6.21294	3.92075
PA14_64350	PA4865	ureA	-2.67602	2.22837e-06			-2.52615	0.000823073		17.1451	2.68272	9.94208	2.97641
PA14_64360	PA4866		-3.5358	2.40154e-08			-2.99231	8.69099e-05		19.3569	1.66899	5.59257	2.43255
PA14_64390	PA4868	ureC	-3.1697	2.98854e-15			-2.41719	2.47773e-07		67.2621	7.47475	27.3356	12.5929
PA14_64430			-4.95909	9.80122e-09						13.6957	0.440301	14.2916	5.29524
PA14_64480	PA4876	osmE	2.31322	2.8161e-24						38.3475	190.584	129.856	76.7291
PA14_64490	PA4877		2.32645	6.21203e-07			2.2636	0.000489972		2.59263	13.0039	11.1828	12.4495
PA14_64530	PA4881		5.05416	0.000121969						0.124511	4.13676	4.34952	1.88869
PA14_64610	PA4888		-4.19439	2.41339e-12						27.3693	1.49495	49.0923	8.12827
PA14_64690	PA4895		4.67058	2.70304e-22						1.08395	27.6053	8.69904	6.64006
PA14_64700	PA4896		4.38975	5.15712e-33			2.97308	3.15898e-07		2.34361	49.1282	10.5625	18.4023
PA14_64710	PA4897		2.4363	6.59568e-06	2.97069	0.000485274				2.2191	12.0109	17.3958	7.44103
PA14_64720	PA4898						2.21703	9.00898e-05		3.43484	13.0142	6.21524	15.9698
PA14_64790	PA4903				3.76531	0.000527222				0.959435	1.18778	13.0463	3.77737
PA14_64840	PA4907						-2.14098	0.000179421		31.0531	9.58404	17.3958	7.04054
PA14_64860	PA4909		2.47111	6.60908e-08			2.71756	2.74458e-06		2.79773	15.5125	5.59027	18.4023
PA14_64870	PA4910						2.28637	4.63119e-05		3.30305	9.58404	1.86342	16.1132
PA14_64880	PA4911		3.03268	1.23747e-06			2.95628	0.000165508		1.04729	8.57031	1.86342	8.12827
PA14_64890	PA4912		2.71782	2.75694e-08			2.74518	1.62141e-05		2.13852	14.0689	7.45599	14.3382
PA14_64900	PA4913		2.08506	2.11874e-16						21.6711	91.9492	30.4466	84.887
PA14_64920	PA4915		2.3346	1.09461e-24						62.6552	316.039	91.9488	248.57
PA14_64950	PA4918	pncA	-3.33429	4.78228e-14						50.0879	4.96607	16.155	12.5929
PA14_64960	PA4919	pncB1	-2.22706	3.25013e-11	-2.21635	9.53701e-05	-2.7117	3.99212e-10		101.054	21.5846	21.7453	15.4259
PA14_65040	PA4925		2.50494	8.95568e-21			2.05238	7.21125e-09		14.7794	83.8912	29.8194	61.3032
PA14_65160	PA4933		-2.08795	7.81058e-11						609.793	143.432	466.623	204.443
PA14_65170	PA4934	rpsR					-2.38586	1.07316e-08		819.731	207.326	718.886	156.84
PA14_65180	PA4935	rpsF	-2.14811	1.06137e-07			-2.16801	4.62448e-05		2511	566.501	1165.11	558.739
PA14_65210							2.15479	1.52573e-06		5.93233	8.39627	19.8819	26.4169
PA14_65220							4.56662	1.40643e-10		0.798273	4.21859	4.97219	18.9165
PA14_65630	PA4965		-2.28147	9.07574e-11						74.5716	15.3385	40.391	27.3612
PA14_65640	PA4966		-2.399	1.64125e-11						73.5022	13.9358	39.1434	25.9027
PA14_65660	PA4967	parE	-2.54446	6.7704e-15						291.269	49.9269	202.559	111.165
PA14_65670	PA4968		-2.01187	3.57033e-05						20.5653	5.09919	25.4744	17.0575
PA14_65850	PA4981						2.08954	0.000560615		2.5487	7.78192	4.9699	10.8476
PA14_65940	PA4986		-2.49584	6.09754e-05						11.6668	2.06838	9.94438	5.15186
PA14_66140	PA5002		-2.7132	4.71596e-16						174.381	26.5915	137.946	84.8919
PA14_66200	PA5007		-2.33988	1.75376e-12						123.062	24.3082	93.1987	70.178
PA14_66380	PA5021		-3.31345	1.34023e-16						75.6329	7.60787	60.2752	38.5796
PA14_66410	PA5023		2.62233	1.89135e-14	2.67206	1.34868e-05	2.37816	3.07051e-08		5.65394	34.8138	36.0346	29.3933
PA14_66440	PA5025	metY					-3.14643	2.41279e-05		21.5393	27.7591	10.5625	2.43255
PA14_66770	PA5053	hslV					-2.00973	1.69854e-05		97.8608	37.9264	65.8609	24.3007
PA14_66840	PA5058	phaC2	3.14993	2.3887e-41			2.02694	6.63762e-11		30.3866	269.716	86.9858	123.837
PA14_66850	PA5059		3.2177	7.99626e-25			2.44846	1.48765e-09		6.77453	63.0236	24.8518	36.9777
PA14_66880	PA5061		2.46262	1.12234e-19						461.279	2542.65	482.146	789.332
PA14_67010	PA5072		-2.54742	7.31949e-08						28.0136	4.79202	23.6087	22.4961
PA14_67050	PA5076						-2.31564	1.81541e-09		363.025	174.488	144.77	72.922
PA14_67220	PA5089						2.63831	2.79752e-19		27.8379	11.8161	37.2799	173.319
PA14_67300	PA5096						2.67695	2.26852e-13		8.23929	15.3489	24.8541	52.6904
PA14_67310	PA5097				2.84801	1.93507e-05	3.25166	1.05915e-14		3.96953	12.0518	28.5809	37.8083
PA14_67320	PA5098	hutH			4.56164	2.61506e-19	2.94011	1.13564e-08		2.84165	5.9798	67.1062	21.8089
PA14_67340	PA5099		2.97484	3.13018e-10	3.87369	2.6578e-09	3.7579	8.95694e-17		2.58535	20.3253	37.898	34.9753
PA14_67350	PA5100	hutU	3.40892	5.40087e-35	4.23516	4.87076e-32	3.70236	3.03086e-34		9.46958	100.582	178.337	123.269
PA14_67370	PA5101		3.17482	4.30341e-18			2.91585	3.50433e-09		4.05011	36.575	4.34952	30.5651
PA14_67410	PA5104						2.0771	3.47316e-06		7.98299	18.2466	31.0647	33.6849
PA14_67440	PA5106				2.31822	6.61861e-09	2.26669	5.96272e-13		19.811	60.9143	98.8005	95.3341
PA14_67560	PA5117	typA	-2.96358	7.30853e-18						222.124	28.4755	173.36	80.3383
PA14_67580	PA5118	thiI	-2.09922	1.49586e-08						50.6738	11.8265	104.391	66.9445
PA14_67720	PA5128	secB	-2.84139	7.00361e-16			-2.30285	2.47631e-08		126.958	17.7141	102.518	25.7296
PA14_67740	PA5129	grx	-2.25702	4.82382e-08						37.1978	7.78192	48.4651	27.5046
PA14_67750	PA5130		-2.17353	2.02387e-07						32.9353	7.3007	37.2868	24.8149
PA14_67780	PA5132				3.50286	0.000103761				1.58927	1.49495	18.0162	6.23958
PA14_67820	PA5135		-2.20873	1.65663e-05						17.8921	3.8705	16.7731	7.18392
PA14_67830	PA5136		-3.74668	2.40824e-18						67.8992	5.05828	43.4952	41.5857
PA14_67860	PA5139		-2.57349	2.77093e-05						14.384	2.41647	13.6712	5.40896
PA14_68030					5.91332	1.54245e-17	7.48598	1.90302e-67		0.834925	2.20151	50.3193	149.676
PA14_68150			3.12331	5.64371e-23	3.90363	8.16173e-20	5.85197	1.16984e-82		6.76726	58.9687	101.28	390.869
PA14_68300	PA5170	arcD	-2.56429	1.20256e-12	-2.65432	2.97548e-10	-2.81413	3.43152e-10		1165.64	197.077	185.154	165.74
PA14_68330	PA5171	arcA					-2.46438	1.88063e-09		584.751	190.206	374.661	105.954
PA14_68340	PA5172	arcB					-2.846	6.56865e-11		752.147	285.648	344.848	104.609
PA14_68370	PA5175	cysQ					2.36933	1.01776e-17		29.3684	33.0422	42.8725	151.747
PA14_68400	PA5178		2.31404	3.35543e-26						109.858	546.294	139.798	218.361
PA14_68430	PA5180				3.66981	0.000311792	4.87968	6.51724e-17		0.878854	2.5496	11.1851	25.873
PA14_68440	PA5181				4.69698	4.69485e-30	3.75063	7.41274e-26		4.86294	16.8335	126.134	65.4563
PA14_68450			2.81093	6.61348e-25						10.246	71.8999	26.0971	23.124
PA14_68460			2.91855	1.85293e-09						1.79436	13.5669	1.24305	4.20751
PA14_68580	PA5192	pckA	-2.47732	1.8048e-14						329.171	59.1116	305.064	171.608
PA14_68710	PA5201		-2.5285	2.9569e-13						95.8837	16.6185	88.2311	53.8077
PA14_68780	PA5207		-2.2452	2.6055e-10						60.4876	12.7584	15.5324	22.2094
PA14_68850	PA5213	gcvP1	2.42334	1.76177e-26						54.2768	291.147	72.6965	202.861
PA14_68900	PA5217		2.90494	4.224e-32	2.5017	3.85905e-09				16.2368	121.612	91.958	45.5905
PA14_68930	PA5219		3.08376	3.57035e-41						31.4781	266.877	50.9466	49.6843
PA14_68940	PA5220		2.72871	1.7656e-35						94.6381	627.321	174.603	174.842
PA14_69130	PA5235	glpT	-2.20158	9.57761e-12						92.0322	20.0078	45.9813	31.3116
PA14_69990	PA5302	dadX	-3.54961	3.2136e-23						218.815	18.6869	120.548	69.7775
PA14_70010	PA5303		-2.94183	1.36855e-17			-2.14485	6.69352e-08		144.924	18.8609	38.5207	32.7702
PA14_70040	PA5304	dadA	-2.87903	1.53689e-17						448.343	60.9448	252.265	136.747
PA14_70060	PA5306						-2.13385	1.22118e-06		70.0892	96.362	24.8518	15.9698
PA14_70160	PA5313		2.54316	2.79061e-20						13.7323	80.0409	43.4906	37.4919
PA14_70170	PA5314		2.95422	5.29228e-19	3.16188	3.19481e-09	2.86155	6.72014e-12		5.06803	39.2779	45.3586	36.8343
PA14_70270	PA5322	algC	-2.24128	1.49751e-12						384.304	81.2799	202.559	116.545
PA14_70300	PA5325						2.95843	7.87796e-05		1.34025	4.04455	4.9699	10.4174
PA14_70590	PA5347		2.26625	6.64085e-20						20.2945	97.631	27.9582	49.3382
PA14_70600	PA5348		2.50935	4.06008e-31						77.1052	439.008	160.305	271.738
PA14_70690	PA5355	glcD	-2.55385	1.69561e-09			-2.3263	1.53854e-05		40.7647	6.94224	12.4259	8.12827
PA14_70740	PA5359		3.11073	3.26278e-34			2.42452	3.37185e-13		15.3801	132.856	21.7499	82.5682
PA14_70940	PA5372	betA	-2.02571	3.51419e-09						75.8825	18.6356	52.1965	23.4405
PA14_70950	PA5373	betB	-2.92753	4.26986e-17			-2.72894	1.21231e-10		169.825	22.3217	72.7034	25.6159
PA14_70970	PA5374	betI	-2.71097	1.83952e-13	-2.12475	0.000728049	-3.25235	8.46779e-11		84.0045	12.8298	19.2615	8.81551
PA14_71150	PA5387		3.82006	1.31854e-13	3.71976	6.22514e-05	3.78352	5.93617e-08		1.50869	21.3085	19.8773	20.7756
PA14_71160	PA5388						5.44101	0.000202113		0.124511	1.49495	3.72685	5.40896
PA14_71230	PA5395		2.12752	0.00084943						1.75043	7.64879	5.59027	4.32123
PA14_71450	PA5414						-2.44408	1.4312e-06		59.0301	16.3931	37.2777	10.8476
PA14_71560	PA5421	fdhA	2.34464	3.10317e-09			2.8036	6.82449e-08		4.43092	22.5061	16.1504	30.9359
PA14_71590	PA5424		3.09323	6.02648e-45						38.5235	328.761	29.824	146.897
PA14_71630	PA5427	adhA					-2.09135	1.18407e-07		450.299	272.775	239.226	105.667
PA14_71820	PA5440		-3.16087	3.22354e-18	-2.29048	4.8007e-05				124.637	13.9358	25.4767	50.5149
PA14_71830			-2.12355	7.59583e-06						24.1392	5.5395	22.3657	17.0872
PA14_71840	PA5441		-2.2564	5.57699e-12						140.507	29.4074	103.763	56.2106
PA14_72060	PA5460						2.90155	3.251e-14		5.24375	6.8604	9.31941	39.1828
PA14_72340	PA5479	gltP	-2.08334	4.69771e-08						50.8566	12.0005	70.2104	44.0775
PA14_72350	PA5480		3.52092	0.000119928			4.12771	0.000151707		0.417462	4.79202	3.72685	7.29764
PA14_72460	PA5490	cc4	-2.07285	5.41513e-11						407.007	96.7412	267.791	243.591
PA14_72630	PA5504		-2.0481	1.55431e-08						54.3722	13.1474	23.611	27.1041
PA14_72660	PA5507		-4.10688	1.9968e-12						25.7584	1.49495	27.9605	8.12827
PA14_72690	PA5508		-6.76611	5.01643e-18						33.4339	0.307173	31.067	14.6249
PA14_72700	PA5509		-3.92299	4.07943e-13						29.3544	1.93525	24.8541	18.4023
PA14_72710	PA5510		-3.17101	3.26523e-15						59.0233	6.55323	41.0068	18.7187
PA14_72960	PA5530				2.37248	3.88518e-05				7.19927	2.41647	37.2799	15.683
PA14_72970	PA5531	tonB	3.6115	2.11453e-57			2.75734	7.47223e-25		33.0669	404.168	99.414	223.582
PA14_73010	PA5535						2.34144	3.9081e-09		7.03083	17.0075	3.10647	35.6329
PA14_73090	PA5542		2.89209	5.42451e-31	2.28825	3.59571e-05	2.35102	4.1494e-11		17.8043	132.169	86.9674	90.8349
PA14_73100	PA5543		2.79785	2.33454e-09			2.3506	0.000479943		2.25575	15.6866	0	11.5052
PA14_73110	PA5544		2.50732	2.45468e-25						20.6311	117.301	29.2013	38.8664
PA14_73120	PA5545		2.37915	4.63036e-26						38.3842	199.686	44.7336	65.7134
PA14_73140	PA5546		2.0725	1.16683e-20						73.1211	307.558	137.321	149.429
PA14_73170	PA5549	glmS	-2.76409	8.44869e-16			-2.25008	4.05596e-08		150.175	22.1067	68.3515	31.5687
PA14_73190	PA5550	glmR	-2.18728	7.63785e-06						21.825	4.79202	13.0463	15.8561
PA14_73240	PA5554	atpD					-2.19028	0.000392471		4035.19	1703.69	1949.12	884.147
PA14_73250	PA5555	atpG					-2.31736	0.000148382		3949.46	1597.34	1263.21	792.397
PA14_73260	PA5556	atpA					-2.06986	0.000801113		3825.99	2078.63	1789.47	911.286
PA14_73280	PA5557	atpH					-2.12351	2.00881e-06		1407.76	1093.36	625.053	323.064
PA14_73410	PA5568		-2.28698	7.9552e-13						442.097	90.5873	430.598	271.234
-	PA1052-PA1053	sRNA622			-2.54054	3.85905e-09	-3.64972	7.001e-14		1308.66	878.166	224.93	104.268
-	PA1530.1	4.5S RNA	2.55638	3.52867e-26	5.00781	9.78838e-53	5.23069	4.41701e-90		28.2694	166.289	909.534	1061.48
-	PA1555.1	ccoQ2	-4.31547	2.75669e-29	-3.4176	1.0925e-13	-3.00266	3.07617e-13		351.883	17.6731	32.9304	43.9045
-	PA1838-PA1839	sRNA1059	4.47463	1.05688e-61			4.13742	4.23842e-38		7.19927	160.062	11.1851	126.7
-	PA2581-PA2582	sRNA1466					2.3461	6.85374e-12		14.3255	16.9153	14.9097	72.838
-	PA2958.1	rgsA	5.79869	1.65975e-104	3.20631	9.41548e-09	10.4446	6.94421e-103		5.65394	314.725	52.185	7879.13
-	PA3001-PA3002	sRNA1714					3.19811	5.76918e-09		3.63265	12.5739	1.24305	33.3388
-	PA3133.1	tRNA-Glu			2.21636	0.00021737	3.28702	1.78652e-19		8.95698	13.3214	41.6249	87.4284
-	PA3366.1	amiE leader	3.65161	1.10682e-49			3.00043	2.63598e-17		12.6775	159.323	34.1666	101.45
-	PA3621.1	rsmZ	5.2077	8.4964e-60	2.2253	9.36075e-10	5.89083	3.45525e-43		130.482	4821.95	610.141	7742.23
-	PA4406.1	72/101					-2.13725	1.74093e-07		99.4657	75.5145	29.824	22.6098
-	PA4628-PA4629	sRNA2626			3.21289	4.55711e-08	2.31825	9.11216e-05		3.55207	7.43383	32.935	17.7151
-	PA4704-PA4705	prrH	12.0808	6.02939e-53	6.49887	1.13551e-75	10.3737	5.17076e-98		6.53279	28300.4	590.818	8667.7
-	PA4704.1	prrF1	8.82727	1.59264e-141	5.21179	2.80582e-10	7.04336	1.08338e-46		0.754343	342.644	27.9559	99.5021
-	PA4704.2	prrF2	12.4457	3.95467e-183	6.6233	2.29762e-21	10.576	8.07456e-145		0.541973	3023.55	53.4304	827.294
-	PA4726.11	crcZ	3.56269	9.60275e-07			2.8712	0.000127388		3146.4	37178.2	4963	23021.4
-	PA4726.2	P30					4.87504	1.28285e-07		0.373533	1.80212	3.72685	10.9613
-	PA4758.1	P32					2.2344	1.99333e-09		16.8888	40.2403	29.1967	79.4731
-	PA5181.1	P34					3.16435	5.92746e-18		9.33051	35.7658	32.9327	83.651
-	PA5227.1	6S RNA	2.36401	9.47435e-26	4.47879	5.35093e-29	4.85173	5.72362e-48		149.654	770.418	3336.88	4321.22
Only genes that were differentially expressed (-2 <= log2 FC <= 2; P <= 0.001) in at least one of the three conditions P-12, B-24 and B-48, as compared to P-4, are displayed. Expression values have been calculated using the R package DESeq (Anders & Huber, 2010).
a: Annotation according to www.pseudomonas.com. See Table S4 for the complete list of small RNAs.
b: log2 FC - log2 scaled fold change of gene expression; P - P-value; S - significance level.
c: 'base means' are the absolute expression values averaged for both duplicates of a condtion as calculated by the DESeq package.
