# Supplementary material for: The Pseudomonas aeruginosa Transcriptome in Planktonic Cultures and Static Biofilms Using RNA Sequencing
Source: PLoS One. 2012 Feb 3;7(2):e31092. doi: 10.1371/journal.pone.0031092 (PMC3272035; doi:10.1371/journal.pone.0031092)
Supplement: Table S2 — Cluster analysis of genes that were differentially expressed in P-12, B-24 or B-48. (XLS) [file pone.0031092.s003.xls]

## Sheet: Table S2
Table S2. Cluster analysis of genes that were differentially expressed in P-12, B-24 or B-48
Gene locusa			absolute expression (base means)b
PA14 ID	PAO1 ID	gene name	P-4	P-12	B-24	B-48	clusterc	biofilm specificd
PA14_00050	PA0004	gyrB	1142.49	491.045	530.625	267.061	2
PA14_00280	PA0024	hemF	48.2054	8.52939	29.824	15.5693	2
PA14_00290	PA0025	aroE	39.3875	9.22558	16.1527	17.3146	2
PA14_00300	PA0026	plcB	95.6132	130.798	20.5045	16.6867	1	B
PA14_00640	PA0051	phzH	12.9486	84.7511	42.2521	35.3758	3
PA14_01290	PA0105	coxB	7.06748	418.83	57.1595	320.725	4
PA14_01300	PA0106	coxA	1.91887	422.136	54.0554	221.115	4
PA14_01320	PA0108	coIII	5.01683	338.369	39.766	194.129	4
PA14_02550	PA0208	mdcA	6.96507	109.725	33.5531	70.3263	4
PA14_02580	PA0211	mdcD	4.2552	46.8246	6.83332	24.8149	3
PA14_03030	PA0245	aroQ2	1.50869	4.17767	8.07637	20.0636	5
PA14_03650	PA0280	cysA	39.7023	38.0601	23.6087	8.27165	1	B
PA14_03800	PA0291	oprE	373.309	116.452	124.898	31.7121	1	B
PA14_04110	PA0316	serA	343.209	95.5638	216.849	85.2331	2
PA14_04650	PA0355	pfpI	7.36771	17.8472	50.9489	15.9698	6	B
PA14_05080	PA0390	metX	30.3721	5.05828	32.9281	31.1979	2
PA14_05360	PA0411	pilJ	546.292	104.41	260.353	187.637	2
PA14_05520	PA0424	mexR	8.32715	15.7379	26.0994	35.6625	6	B
PA14_05690	PA0437	codA	60.1286	8.43718	34.1781	13.824	2
PA14_05770	PA0441	dhT	4.23311	2.81585	12.4259	98.3105	7	B
PA14_05810	PA0444	amaB	4.23311	2.1093	4.34952	54.9202	7	B
PA14_06650	PA0509	nirN	103.999	5.80575	21.7476	13.1367	8
PA14_06670	PA0511	nirJ	66.4417	5.80575	16.1527	12.7066	8
PA14_06680	PA0512	nirH	26.1826	0.747475	8.69904	6.0962	9
PA14_06720	PA0516	nirF	74.1903	1.80212	22.3657	9.61647	9
PA14_06730	PA0517	nirC	30.3572	2.68272	6.21294	1.48821	8
PA14_06740	PA0518	nirM	39.329	2.50868	9.94208	3.92075	8
PA14_06750	PA0519	nirS	357.175	13.0142	50.3285	23.4405	8
PA14_06870	PA0527	dnr	30.782	6.4201	19.8842	8.12827	2
PA14_06875		rsmY	398.842	14118.7	2114.68	22339.6	5
PA14_07740	PA0593	pdxA	41.7457	9.8503	41.6318	28.9928	2
PA14_08720	PA4274	rplK	1767.11	1091.94	1053.19	425.102	2
PA14_08730	PA4273	rplA	2093.98	1187.46	1109.76	470.273	2
PA14_08740	PA4272	rplJ	3637.32	1021.31	1867.18	663.349	2
PA14_08810	PA4267	rpsG	1796.08	765.715	1010.97	401.692	2
PA14_08830	PA4265	tufA	1080.72	507	511.345	166.57	2
PA14_08860	PA4262	rplD	2890.34	827.049	1459	605.867	2
PA14_08880	PA4260	rplB	3475.42	1022.15	1829.89	563.777	2
PA14_08910	PA4257	rpsC	3110.49	897.886	1681.97	621.59	2
PA14_08920	PA4256	rplP	2136.34	583.271	1183.66	437.488	2
PA14_08930	PA4255	rpmC	1588.64	455.024	945.663	320.523	2
PA14_08940	PA4254	rpsQ	810.3	199.861	342.98	151.317	2
PA14_08950	PA4253	rplN	1604.17	462.602	759.92	298.828	2
PA14_09010	PA4247	rplR	1681.98	660.406	899.728	397.148	2
PA14_09030	PA4245	rpmD	1012.56	465.867	507.653	186.866	2
PA14_09080	PA4241	rpsM	2939.56	1104.71	1595.61	550.571	2
PA14_09090	PA4240	rpsK	852.85	209.333	380.274	158.531	2
PA14_09100	PA4239	rpsD	3342.75	911.431	1655.9	649.742	2
PA14_09160	PA4235	bfrA	123.355	28.0761	38.5299	34.916	2
PA14_09210	PA4231	pchA	39.329	1231.82	286.441	369.891	3
PA14_09220	PA4230	pchB	9.92369	327.301	78.2913	86.1181	3
PA14_09230	PA4229	pchC	17.6358	692.007	93.8168	121.519	3
PA14_09240	PA4228	pchD	27.4205	949.466	223.068	267.748	3
PA14_09260	PA4227	pchR	12.9777	140.555	42.2498	58.9003	3
PA14_09270	PA4226	pchE	114.003	2356.6	395.797	600.77	3
PA14_09280	PA4225	pchF	151.465	3515.14	720.157	976.653	3
PA14_09290	PA4224	pchG	28.7095	559.071	96.3144	172.558	3
PA14_09340	PA4221	fptA	149.348	3180.41	400.771	440.049	3
PA14_09400	PA4217	phzS	521.589	34.4345	413.184	88.7534	2
PA14_09460	PA4212	phzC1	66.0173	1.66899	26.0994	10.4471	9
PA14_09470	PA4211	phzB1	1212.47	98.3883	351.649	44.5028	2
PA14_09480	PA4210	phzA1	83.3089	5.88759	14.912	14.7683	8
PA14_09500	PA4208	opmD	5.55152	242.549	228.659	357.476	4
PA14_09520	PA4207	mexI	26.0581	967.652	603.956	1148.4	4
PA14_09530	PA4206	mexH	6.68667	704.755	280.837	511.557	4
PA14_09540	PA4205	mexG	2.46812	338.083	108.106	259.496	4
PA14_09900	PA4175	prpL	31.7854	53.1116	133.583	69.8616	6	B
PA14_09970	PA4168	fpvB	3.22247	47.1214	14.2893	16.484	10
PA14_10160	PA4160	fepD	0.417462	4.3108	8.69674	4.46462	11	B
PA14_10290	PA4147	acoR	19.9794	144.907	29.2082	113.341	3
PA14_11000	PA4091	hpaA	3.56662	7.47475	11.8032	17.458	5
PA14_11080	PA4084	cupB3	3.01737	6.81948	9.93979	17.7151	12	B
PA14_11270	PA4067	oprG	1496.98	379.909	479.633	334.109	2
PA14_11690	PA4031	ppa	171.81	30.851	124.882	54.3763	2
PA14_12060	PA4003	pbpA	120.96	17.4991	108.115	84.7189	2
PA14_12870	PA3942	tesB	35.7182	10.8127	16.1527	6.0962	2
PA14_13620	PA3887	nhaP	29.2294	5.49858	23.611	12.5929	2
PA14_13730	PA3879	narL	138.193	24.2777	58.4072	145.622	2
PA14_13750	PA3877	narK1	146.77	3.69645	10.5602	8.24199	8
PA14_13780	PA3875	narG	74.073	5.44729	14.912	7.04054	9
PA14_13800	PA3874	narH	33.4188	7.03444	18.0139	13.1367	2
PA14_14440	PA3834	valS	223.296	39.0018	202.557	90.9585	2
PA14_14630	PA3821	secD	798.165	134.801	416.929	213.57	2
PA14_14650	PA3820	secF	531.524	97.4374	210.025	237.361	2
PA14_15070	PA3790	oprC	347.501	100.888	79.5321	29.2796	1	B
PA14_15890	PA3751	purT	96.4109	14.0689	59.0321	39.7267	2
PA14_16000	PA3742	rplS	708.858	140.176	490.859	255.437	2
PA14_16250	PA3724	lasB	720.344	37838.7	2190.27	3657.46	3
PA14_16530	PA3700	lysS	192.28	26.8578	149.131	70.1483	2
PA14_17230	PA3642	rnhB	54.1154	11.3862	39.148	41.8428	2
PA14_17340	PA3633	ispD	23.4143	3.16394	36.0369	22.3231	2
PA14_17480	PA3622	rpoS	964.122	9360.65	828.837	1847.05	3
PA14_17500	PA3620	mutS	100.519	21.1033	67.7312	68.1163	2
PA14_17610	PA3610	potD	2.16789	4.13676	9.93979	11.9056	12	B
PA14_17930	PA3584	glpD	128.645	9.23595	139.185	65.6293	2
PA14_17940	PA3583	glpR	24.74	3.91142	13.6712	11.6485	2
PA14_17960	PA3582	glpK	270.932	29.9399	73.3237	78.1036	2
PA14_18120	PA3570	mmsA	6.84784	198.573	88.8515	133.226	4
PA14_18140	PA3569	mmsB	0.834925	52.8557	45.9744	66.0545	13
PA14_18275	PA3560	fruA	46.4186	3.60425	11.1828	6.3533	9
PA14_18520	PA3543	algK	1.38418	2.94898	19.8773	11.876	14	B
PA14_18610	PA3537	argF	22.6233	26.95	113.699	39.0098	6	B
PA14_18670	PA3531	bfrB	258.131	29.0795	145.388	57.5258	2
PA14_19100	PA3479	rhlA	173.487	1642.36	417.54	623.958	3
PA14_19110	PA3478	rhlB	118.852	1571.7	251.022	534.587	3
PA14_19120	PA3477	rhlR	291.05	1257.79	394.549	968.861	3
PA14_19870	PA3418	ldh	7.38981	108.23	24.2314	64.1955	4
PA14_20010	PA3408	hasR	1.66985	8.35535	9.31941	42.3273	15	B
PA14_20140	PA3397	fpr	122.264	22.8645	132.974	104.036	2
PA14_20560	PA3366	amiE	80.709	1270.73	83.2612	52.6607	3
PA14_20580	PA3364	amiC	15.4167	212.763	18.0162	17.6014	3
PA14_20590	PA3363	amiR	14.3107	292.004	21.1249	30.8815	3
PA14_20610	PA3361	lecB	41.9874	526.538	96.9348	229.307	3
PA14_20890	PA3337	rfaD	232.664	33.9332	52.8077	21.6952	2
PA14_20950	PA3333	fabH2	265.753	8.17093	93.2102	33.0273	2
PA14_20970	PA3331	cyp23	424.425	9.45091	109.983	53.6644	8
PA14_21110	PA3319	plcN	1.83829	7.78192	11.1828	8.24199	10
PA14_21790	PA3263	rdgC	24.7397	5.40637	24.8564	16.657	2
PA14_22490	PA3223	acpD	5.05348	14.202	25.4699	26.5306	6	B
PA14_22910	PA3194	edd	390.31	81.4943	210.661	108.273	2
PA14_23010	PA3187	gltK	154.562	21.7281	219.351	121.266	2
PA14_23070	PA3183	zwf	322.41	61.8456	158.448	78.4793	2
PA14_23080	PA3182	pgl	60.773	8.57031	28.5855	22.4961	2
PA14_23290	PA3165	hisC2	110.78	15.871	98.7982	60.3637	2
PA14_23680	PA3126	ibpA	102.878	357.975	459.76	335.197	6	B
PA14_23980	PA3104	xcpP	60.9926	267.749	139.798	148.796	3
PA14_24290	PA3082	gbt	126.329	29.3561	42.8679	20.464	2
PA14_24445	PA3068	gdhB	1691.71	415.923	666.696	430.081	2
PA14_24480	PA3064	pelA	4.62874	4.92515	11.1828	42.6437	7	B
PA14_24490	PA3063	pelB	4.54816	4.7511	22.9906	37.4078	7	B
PA14_24550	PA3059	pelF	3.96225	3.8705	18.0185	27.0448	12	B
PA14_24650	PA3049	rmf	73.7364	6689.66	206.904	1155.6	3
PA14_24860	PA3032	snr1	3.51542	33.3292	58.4026	111.215	4
PA14_25640	PA2969	plsX	90.6327	22.5574	79.5413	47.5978	2
PA14_25860	PA2952	etfB	918.089	510.408	392.732	214.054	2
PA14_25920	PA2948	cobM	15.5558	1.18778	14.912	2.97641	9
PA14_26130	PA2932	morB	1.29632	2.41647	59.6502	17.4876	16	B
PA14_26510	PA2904	cobI	22.3303	2.1093	21.1272	10.017	2
PA14_26530	PA2903	cobJ	21.6126	3.29707	14.2916	5.69572	9
PA14_27210	PA2851	efp	1690.4	459.528	679.2	361.421	2
PA14_28060	PA2787	cpg2	4.64329	52.5076	12.4282	26.2735	4
PA14_29020	PA2717	cpo	8.41501	71.4296	10.5625	20.6074	3
PA14_29360	PA2687	pfeS	3.94016	23.8575	11.8055	18.1452	4
PA14_30180	PA2624	idh	321.846	72.5967	252.897	111.996	2
PA14_30200	PA2622	cspD	37.2051	255.88	63.9906	170.451	3
PA14_31290	PA2570	pa1L	1.88222	523.517	47.2152	513.381	4
PA14_32150	PA2513	antB	0.541973	2.06838	13.6689	3.11979	17	B
PA14_32160	PA2512	antA	1.17181	2.68272	25.4767	25.5862	18	B
PA14_32240	PA2507	catA	0.790995	2.1093	9.31941	8.24199	18	B
PA14_33000	PA2445	gcvP2	183.015	23.7964	324.337	137.612	2
PA14_33280	PA2424	pvdL	5.30978	198.663	175.844	572.875	13
PA14_33450	PA2416	treA	2.38026	14.3248	12.4259	12.7363	4
PA14_33480	PA2414	sndH	10.3851	152.371	26.0971	92.4714	4
PA14_33500	PA2413	pvdH	1.75771	25.2297	22.3726	64.3389	13
PA14_33630	PA2399	pvdJ	41.8117	265.638	215.617	729.685	4
PA14_33650	PA2399	pvdD	37.2636	241.985	214.374	688.876	4
PA14_33680	PA2398	fpvA	5.22192	54.8008	89.4673	118.859	4
PA14_33690	PA2397	pvdE	1.30359	12.3077	17.3958	67.3994	13
PA14_33700	PA2396	pvdF	15.0211	39.7182	29.2036	122.695	6	B
PA14_33710	PA2395	pvdO	0.292951	3.51204	13.6666	13.1664	19	B
PA14_33720	PA2394	pvdN	0.461392	3.73737	26.0971	31.8258	18	B
PA14_33740	PA2392	pvdP	4.68722	33.8715	41.0091	159.703	4
PA14_33810	PA2386	pvdA	1.75043	65.4596	83.8793	169.779	13
PA14_33860	PA2382	lldA	4.7166	38.9603	6.83332	11.2481	3
PA14_34870	PA2300	chiC	21.4369	3383.8	283.962	396.1	4
PA14_35490	PA2250	lpdV	101.194	910.549	344.235	254.236	3
PA14_35500	PA2249	bkdB	240.558	1981.67	367.214	285.404	3
PA14_35520	PA2248	bkdA2	120.213	1062.5	199.455	178.594	3
PA14_35530	PA2247	bkdA1	126.357	1079.41	220.578	210.218	3
PA14_35680	PA2236	pslF	0.417462	1.66899	3.10647	7.18392	19	B
PA14_36310	PA2195	hcnC	751.66	673.694	302.591	145.824	2
PA14_36320	PA2194	hcnB	683.431	545.55	352.304	117.573	2
PA14_36330	PA2193	hcnA	127.09	102.752	29.2036	15.8561	1	B
PA14_36710	PA2153	glgB	4.92897	34.1994	18.6411	19.6334	4
PA14_36810	PA2147	katE	4.01346	19.9565	27.9582	17.0278	10
PA14_36840	PA2144	glgP	5.56608	80.8396	26.0994	39.9244	4
PA14_37710	PA2071	fusA2	130.46	630.284	123.041	322.753	3
PA14_37790	PA2065	pcoA	1.50869	8.52939	7.45599	10.991	13
PA14_38430	PA2016	gnyR	212.949	42.7081	127.995	90.1822	2
PA14_38440	PA2015	gnyD	454.874	107.237	376.536	155.812	2
PA14_38460	PA2014	gnyB	179.872	44.6231	182.055	58.8459	2
PA14_38530	PA2008	fahA	73.2532	357.629	151.608	82.1133	3
PA14_38550	PA2007	maiA	36.5532	238.279	80.1502	61.3625	3
PA14_38590	PA2003	bdhA	8.06357	65.7472	13.0486	9.32971	3
PA14_38790	PA1988	pqqD	1.83829	8.52939	4.9699	7.58441	3
PA14_38800	PA1987	pqqC	7.7779	32.6941	13.0463	17.2009	3
PA14_38825	PA1985	pqqA	2.08731	103.426	8.69674	31.3364	5
PA14_38860	PA1982	exaA	1.58927	4.17767	4.34952	9.87357	12	B
PA14_39880	PA4216	phzG2	2.67321	7.47475	25.4767	6.78344	6	B
PA14_39980	PA1898	qscR	3.55207	6.32789	16.7731	21.5221	6	B
PA14_40290	PA1871	lasA	38.7283	4571.91	342.98	510.726	4
PA14_41170	PA1806	fabI	82.3932	16.7925	30.442	31.5094	2
PA14_42270	PA1723	pscJ	46.5865	16.9666	9.94208	9.61647	2
PA14_42280	PA1722	pscI	32.1737	13.6799	13.0486	7.69813	1	B
PA14_42310	PA1719	pscF	64.5889	14.2839	4.34952	2.97641	1	B
PA14_42340	PA1717	pscD	28.1381	5.05828	12.4282	7.04054	2
PA14_42350	PA1716	pscC	75.6987	19.383	24.2314	13.2801	2
PA14_42400	PA1712	exsB	102.468	215.967	18.6411	31.4253	1	B
PA14_42430	PA1710	exsC	101.764	126.486	20.5068	21.5518	1	B
PA14_42440	PA1709	popD	142.924	114.864	22.3703	14.3382	1	B
PA14_42450	PA1708	popB	214.076	187.686	52.2011	18.4023	1	B
PA14_42460	PA1707	pcrH	36.692	22.936	16.7754	6.20992	1	B
PA14_42470	PA1706	pcrV	87.0806	63.5549	18.6434	8.92923	1	B
PA14_42570	PA1697	pscN	63.3508	25.8441	5.59257	8.81551	1	B
PA14_42610	PA1694	pscQ	11.0443	1.80212	3.10647	4.06413	8
PA14_42620	PA1693	pscR	14.8163	2.68272	4.9699	4.32123	8
PA14_42660	PA1690	pscU	20.9825	3.56333	4.34952	3.52027	8
PA14_42880	PA1671	stk1	10.1948	2.24242	4.9699	7.72779	2
PA14_43850	PA1596	htpG	2376.22	878.365	1599.9	502.257	2
PA14_43950	PA1588	sucC	2485.66	1364.72	1065.01	409.444	2
PA14_44300	PA1561	aer	317.562	54.7293	92.5829	64.7394	2
PA14_44340	PA1557		1055.27	27.8715	141.039	64.9421	8
PA14_44350	PA1556		1313.96	53.6747	189.518	103.863	2
PA14_44360	PA1555		854.214	38.2134	236.106	129.879	2
PA14_44440	PA1549		103.039	24.5952	62.7521	43.8452	2
PA14_44450	PA1548		22.1692	4.7511	22.368	13.2801	2
PA14_44470	PA1546	hemN	562.704	221.631	167.145	123.442	2
PA14_44700	PA1525	alkB2	3.64721	7.82284	10.5625	15.5396	6	B
PA14_44740	PA1523	xdhB	12.0331	60.7091	16.7731	33.4278	5
PA14_45000	PA1502	gcl	2.29968	8.52939	3.10647	17.0278	5
PA14_45280	PA1483	cycH	77.8819	13.5058	74.5645	44.3347	2
PA14_45940	PA1432	lasI	755.433	214.299	369.695	167.599	2
PA14_45950	PA1431	rsaL	573.059	2321.06	784.784	1891.69	3
PA14_47160	PA1320	cyoD	4.26248	5.32453	36.6619	29.8531	6	B
PA14_47180	PA1319	cyoC	2.33633	1.80212	16.7754	4.20751	16	B
PA14_47190	PA1318	cyoB	11.4766	12.8915	85.7359	28.533	6	B
PA14_47210	PA1317	cyoA	3.01737	3.33799	37.9003	18.6594	16	B
PA14_47650	PA1281	cobV	14.3985	2.5496	16.7777	4.32123	20
PA14_47680	PA1278	cobP	22.6966	2.5496	14.2916	7.18392	2
PA14_47690	PA1277	cobQ	50.5712	4.65889	27.9628	12.049	2
PA14_47720	PA1276	cobC	23.297	2.81585	11.1828	7.3273	9
PA14_47730	PA1275	cobD	22.9529	3.47112	21.1272	10.4471	2
PA14_47790	PA1272	cobO	32.3494	13.1065	18.6411	5.69572	1	B
PA14_49200	PA1178	oprH	217.671	1250.46	459.147	179.994	3
PA14_49210	PA1177	napE	13.7908	187.554	14.912	107.324	5
PA14_49220	PA1176	napF	13.0731	56.5827	14.9097	46.4211	5
PA14_49230	PA1175	napD	13.4833	70.1087	13.0509	42.7871	3
PA14_49760	PA1130	rhlC	11.9744	62.7775	21.1249	28.9631	3
PA14_50270	PA1094	fliD	1155.23	930.837	426.223	225.386	2
PA14_50290	PA1092	fliC	2387.31	2376.21	1306.06	391.877	2
PA14_50340	PA1087	flgL	286.422	180.171	86.37	71.4635	2
PA14_51350	PA1002	phnB	263.562	34.6397	126.134	81.6832	2
PA14_51360	PA1001	phnA	1006.29	69.6073	355.422	207.706	2
PA14_51380	PA1000	pqsE	595.018	37.425	200.085	138.21	2
PA14_51390	PA0999	pqsD	1122.71	58.303	367.225	143.822	2
PA14_51410	PA0998	pqsC	1311.67	67.0987	402.028	157.957	2
PA14_51420	PA0997	pqsB	1585.3	91.7855	474.713	204.265	2
PA14_51430	PA0996	pqsA	970.226	76.0885	333.04	154.951	2
PA14_51450	PA0994	cupC3	53.098	275.531	52.1919	212.581	5
PA14_51460	PA0993	cupC2	1.41355	5.23232	11.8032	59.014	15	B
PA14_51710	PA0973	oprL	1257.5	698.096	750.642	294.798	2
PA14_51880	PA0958	oprD	3107.29	873.575	751.198	403.511	2
PA14_52670	PA0898	aruD	137.08	12.8298	64.6224	40.9281	2
PA14_52690	PA0897	aruG	152.138	14.6832	50.3262	44.0182	2
PA14_52700	PA0896	aruF	198.959	23.6835	60.266	61.3328	2
PA14_52720	PA0895	aruC	453.184	57.842	187.657	153.176	2
PA14_52990	PA0872	phhA	220.703	903.436	239.816	236.209	3
PA14_53010	PA0870	phhC	173.018	805.179	275.879	175.761	3
PA14_53050	PA0866	aroP2	12.1501	409.897	133.587	120.322	4
PA14_53070	PA0865	hpd	636.301	15962.5	1514.14	1228.91	3
PA14_53250	PA0852	cpbD	68.7783	3020.36	631.271	536.896	3
PA14_53290	PA0849	trxB2	80.8421	317.1	86.3654	477.101	5
PA14_53910	PA0798	pmtA	3.9256	38.203	16.155	25.4725	4
PA14_54000	PA0792	prpD	12.868	85.2426	33.5531	35.3461	3
PA14_54150	PA0783	putP	366.696	33.6669	97.5551	58.9596	2
PA14_54170	PA0782	putA	1720.4	163.246	212.504	219.379	2
PA14_54430	PA0762	algU	673.726	2761.87	736.925	1470.32	3
PA14_55160	PA0707	toxR	0.666484	1.93525	3.10647	10.017	15	B
PA14_56240	PA4329	pykA	209.667	89.0619	106.247	50.0304	2
PA14_56830	PA4370	icmP	50.8056	246.328	126.752	52.547	3
PA14_57020	PA4386	groES	2709.03	1218.45	643.717	327.736	2
PA14_58000	PA4468	sodM	1.54534	241.136	19.2638	48.7696	4
PA14_58030	PA4470	fumC1	3.60328	671.186	109.354	159.05	4
PA14_58120	PA4479	mreD	30.1961	6.50193	29.8217	21.6952	2
PA14_58730		pilA	3111.59	1523.02	1414.02	450.753	2
PA14_58750	PA4526	pilB	608.195	265.556	135.446	417.365	2
PA14_59760		cupD5	2.43147	6.24605	6.83332	15.7127	5
PA14_59790		pvrR	439.013	158.852	72.6919	137.894	2
PA14_60360	PA4559	lspA	539.954	178.564	178.326	111.882	2
PA14_60700	PA4587	ccpR	551.611	9.01061	114.946	35.2027	8
PA14_60750	PA4590	pra	52.7318	627.771	73.9372	91.8682	3
PA14_61040	PA4613	katB	10.0337	11.2121	44.7336	17.1712	6	B
PA14_61700	PA4665	prfA	90.5958	20.8371	57.7822	45.5658	2
PA14_62060		23S-rRNA	2919.08	7562.25	24516.3	7859.03	6	B
PA14_62130	PA4694	ilvC	714.478	229.289	205.68	115.595	2
PA14_62150	PA4695	ilvH	337.103	105.608	136.067	80.8822	2
PA14_62160	PA4696	ilvI	712.638	184.799	228.656	147.767	2
PA14_62600	PA4731	panD	25.4062	4.7511	18.0185	7.04054	2
PA14_62630	PA0887	acsB	48.037	224.354	60.2706	106.325	3
PA14_62710	PA4740	pnp	673.66	161.577	731.351	301.754	2
PA14_63080	PA4770	lldP	2.92951	17.6835	20.5	14.0514	10
PA14_63550	PA4809	fdhE	21.8323	3.29707	21.1249	12.1924	2
PA14_63570	PA4810	fdnI	76.6366	10.4237	67.7289	55.5234	2
PA14_63580	PA4811	fdnH	123.751	24.1445	55.9165	60.8779	2
PA14_64090	PA4846	aroQ1	211.359	145.756	129.238	51.1181	2
PA14_64140	PA4850	prmA	12.26	2.68272	22.368	7.04054	2
PA14_64200	PA4854	purH	137.673	13.4442	144.775	55.6371	2
PA14_64220	PA4855	purD	74.7473	6.15384	45.979	28.706	2
PA14_64335	PA4864	ureD	19.3642	4.52577	6.21294	3.92075	8
PA14_64350	PA4865	ureA	17.1451	2.68272	9.94208	2.97641	2
PA14_64390	PA4868	ureC	67.2621	7.47475	27.3356	12.5929	2
PA14_64480	PA4876	osmE	38.3475	190.584	129.856	76.7291	3
PA14_64950	PA4918	pncA	50.0879	4.96607	16.155	12.5929	2
PA14_64960	PA4919	pncB1	101.054	21.5846	21.7453	15.4259	2
PA14_65170	PA4934	rpsR	819.731	207.326	718.886	156.84	2
PA14_65180	PA4935	rpsF	2511	566.501	1165.11	558.739	2
PA14_65660	PA4967	parE	291.269	49.9269	202.559	111.165	2
PA14_66440	PA5025	metY	21.5393	27.7591	10.5625	2.43255	1	B
PA14_66770	PA5053	hslV	97.8608	37.9264	65.8609	24.3007	2
PA14_66840	PA5058	phaC2	30.3866	269.716	86.9858	123.837	3
PA14_67320	PA5098	hutH	2.84165	5.9798	67.1062	21.8089	16	B
PA14_67350	PA5100	hutU	9.46958	100.582	178.337	123.269	4
PA14_67560	PA5117	typA	222.124	28.4755	173.36	80.3383	2
PA14_67580	PA5118	thiI	50.6738	11.8265	104.391	66.9445	2
PA14_67720	PA5128	secB	126.958	17.7141	102.518	25.7296	2
PA14_67740	PA5129	grx	37.1978	7.78192	48.4651	27.5046	2
PA14_68300	PA5170	arcD	1165.64	197.077	185.154	165.74	2
PA14_68330	PA5171	arcA	584.751	190.206	374.661	105.954	2
PA14_68340	PA5172	arcB	752.147	285.648	344.848	104.609	2
PA14_68370	PA5175	cysQ	29.3684	33.0422	42.8725	151.747	6	B
PA14_68580	PA5192	pckA	329.171	59.1116	305.064	171.608	2
PA14_68850	PA5213	gcvP1	54.2768	291.147	72.6965	202.861	5
PA14_69130	PA5235	glpT	92.0322	20.0078	45.9813	31.3116	2
PA14_69990	PA5302	dadX	218.815	18.6869	120.548	69.7775	2
PA14_70040	PA5304	dadA	448.343	60.9448	252.265	136.747	2
PA14_70270	PA5322	algC	384.304	81.2799	202.559	116.545	2
PA14_70690	PA5355	glcD	40.7647	6.94224	12.4259	8.12827	8
PA14_70940	PA5372	betA	75.8825	18.6356	52.1965	23.4405	2
PA14_70950	PA5373	betB	169.825	22.3217	72.7034	25.6159	2
PA14_70970	PA5374	betI	84.0045	12.8298	19.2615	8.81551	2
PA14_71560	PA5421	fdhA	4.43092	22.5061	16.1504	30.9359	5
PA14_71630	PA5427	adhA	450.299	272.775	239.226	105.667	2
PA14_72340	PA5479	gltP	50.8566	12.0005	70.2104	44.0775	2
PA14_72460	PA5490	cc4	407.007	96.7412	267.791	243.591	2
PA14_72970	PA5531	tonB	33.0669	404.168	99.414	223.582	3
PA14_73170	PA5549	glmS	150.175	22.1067	68.3515	31.5687	2
PA14_73190	PA5550	glmR	21.825	4.79202	13.0463	15.8561	2
PA14_73240	PA5554	atpD	4035.19	1703.69	1949.12	884.147	2
PA14_73250	PA5555	atpG	3949.46	1597.34	1263.21	792.397	2
PA14_73260	PA5556	atpA	3825.99	2078.63	1789.47	911.286	2
PA14_73280	PA5557	atpH	1407.76	1093.36	625.053	323.064	2
-	PA1052-PA1053	sRNA622	1308.66	878.166	224.93	104.268	1	B
-	PA1530.1	4.5S RNA	28.2694	166.289	909.534	1061.48	6	B
-	PA1555.1	ccoQ2	351.883	17.6731	32.9304	43.9045	2
-	PA1838-PA1839	sRNA1059	7.19927	160.062	11.1851	126.7	3
-	PA2581-PA2582	sRNA1466	14.3255	16.9153	14.9097	72.838	5
-	PA2958.1	rgsA	5.65394	314.725	52.185	7879.13	5
-	PA3366.1	amiE leader	12.6775	159.323	34.1666	101.45	5
-	PA3621.1	rsmZ	130.482	4821.95	610.141	7742.23	5
-	PA4406.1	72/101	99.4657	75.5145	29.824	22.6098	2
-	PA4628-PA4629	sRNA2626	3.55207	7.43383	32.935	17.7151	6	B
-	PA4704-PA4705	prrH	6.53279	28300.4	590.818	8667.7	4
-	PA4704.1	prrF1	0.754343	342.644	27.9559	99.5021	4
-	PA4704.2	prrF2	0.541973	3023.55	53.4304	827.294	4
-	PA4726.11	crcZ	3146.4	37178.2	4963	23021.4	3
-	PA4758.1	P32	16.8888	40.2403	29.1967	79.4731	5
-	PA5181.1	P34	9.33051	35.7658	32.9327	83.651	6	B
-	PA5227.1	6S RNA	149.654	770.418	3336.88	4321.22	6	B
Only genes that are annotated with a gene name were selected from Table S2 for the cluster analysis. Expression values have been calculated using the R package DESeq (Anders & Huber, 2010).
a: Annotation according to www.pseudomonas.com. See Table S4 for the complete list of small RNAs.
b: 'base means' are the absolute expression values averaged for both duplicates of a condtion as calculated by the DESeq package.
c: numbers indicate the 20 cluster that were calculated based on the normalized read counts . See the methods section for more details on the cluster analysis.
d: genes that were specifcally regulated in biofilms were labeled with a 'B'. See also Figure 5.
