# Supplementary material for: The Pseudomonas aeruginosa Transcriptome in Planktonic Cultures and Static Biofilms Using RNA Sequencing
Source: PLoS One. 2012 Feb 3;7(2):e31092. doi: 10.1371/journal.pone.0031092 (PMC3272035; doi:10.1371/journal.pone.0031092)
Supplement: Table S3 — Identification of sRNAs in the P. aeruginosa PA14 genome. (XLS) [file pone.0031092.s004.xls]

## Sheet: Table S3
Table S3. Identification of sRNAs in the P. aeruginosa PA14 genome.
	PAO1 locusa				PA14 locusb
Namea	ID or context	start position	end position	strand	gene context	start position	stop position	strand
P1	PA0296-PA0297	334549	334728	-	PA14_03860-PA14_03870	348675	348854	-
RsmY	PA0527.1	586867	586990	+	PA14_06875	596840	596963	+
PhrD	PA0714.1	785498	785570	+	no homolog found in PA14
tmRNA (ssrA)	PA0826.2	901520	901872	-	PA14_53560-PA14_53570	4749730	4750082	+
P5	PA0836.1	912791	912861	+	antisense to PA14_53450	4738741	4738811	-
P7	PA0887.1	971858	971972	+	PA14_52790-PA14_52800	4679618	4679732	-
P8	PA1030.1	1117532	1117609	+	PA14_51000-PA14_51010	4532319	4532396	-
sRNA622	PA1052-PA1053	1140860	1141267	+	PA14_50740-PA14_50750	4508661	4509068	-
P9	PA1324.1	1436491	1436618	+	PA14_47110-PA14_47120	4198014	4198138	-
4.5S RNA	PA1530.1	1668911	1669081	+	PA14_44640-PA14_44650	3975627	3975767	-
P11	PA1781.1	1928666	1928886	-	PA14_41520-PA14_41530	3705786	3706006	+
sRNA1059	PA1838-PA1839	1996807	1997508	?	antisense to PA14_40740	3637168	3637869	?
sRNA1466	PA2581-PA2582	2918212	2918965	?	PA14_30710-PA14_30730	2665106	2665497	?
P13	PA2744.1	3106919	3106994	-	PA14_28630-PA14_28650	2466976	2467051	+
sRNA1559	PA2750-PA2751	3112151	3112876	?	antisense to PA14_28540	2461095	2461820	?
P14	PA2852-PA2853	3206733	3206877	+	PA14_27180-PA14_27190	2362505	2362649	-
P15	PA2942.1	3299022	3299269	+	PA14_25980-PA14_25990	2270093	2270340	-
RgsA	PA2958.1	3318747	3318868	+	PA14_25780-PA14_25790	2250475	2250596	-
sRNA1714	PA3001-PA3002	3360654	3360873	?	PA14_25230-PA14_25250	2208470	2208689	-
P18	PA3304.1	3703022	3703156	-	PA14_21280-PA14_21290	1844065	1844199	+
PhrS	PA3305.1	3705309	3705521	-	PA14_21260	1841701	1841913	+
amiE leader	PA3366.1	3778034	3778133	-	PA14_20550-PA14_20560	1768473	1768572	+
RsmZ	PA3621.1	4057543	4057658	-	PA14_17480-PA14_17490	1500351	1500466	+
P24	PA3964-PA3965	4444696	4444952	-	PA14_12570-PA14_12590	1080052	1080308	+
sRNA2315	PA4055-PA4056	4536493	4536919	-	PA14_11400-PA14_11410	989557	989983	+
P26	PA4270.1	4780768	4780833	-	PA14_08750-PA14_08760	745986	746051	+
P27	PA4272.1	4781786	4781978	+	PA14_08730-PA14_08740	744841	745033	-
72/101	PA4406.1	4939194	4939277	+	PA14_57260-PA14_57275	5102753	5102836	-
rnpB (RNase P RNA)	PA4421.1	4956328	4956536	-	PA14_57460-PA14_57470	5119887	5120095	-
P35	PA4451.1	4985782	4985843	-	PA14_57820-PA14_57830	5149374	5149435	-
sRNA2626	PA4628-PA4629	5196833	5197184	+	PA14_61250-PA14_61260	5468814	5469164	+
PrrF1	PA4704.1	5283995	5284110	+	PA14_62260-PA14_62270	5555928	5556043	+
PrrF2	PA4704.2	5284207	5284319	+	PA14_62260-PA14_62270	5556140	5556252	+
PrrH	PA4704-PA4705	5283995	5284319	+	PA14_62260-PA14_62270	5555928	5556252	+
P36	PA4726.1c	5308433	5308493	+	PA14_62540-PA14_62560	5580365	5580425	+
CrcZ	PA4726.11	5308587	5308993	+	PA14_62540-PA14_62560	5580519	5580924	+
P30	PA4726.2	5308743	5308964	-	PA14_62540-PA14_62560	5580675	5580896	-
P32	PA4758.1	5344950	5345060	-	PA14_62930-PA14_62940	5616880	5616990	-
P34	PA5181.1	5835082	5835480	-	PA14_68440-PA14_68450	6107298	6107696	-
PhrX	PA5183-PA5184	5836429	5836579	-	PA14_68470d	6108644	6108794	-
PhrY	PA5204-PA5205	5859480	5859674	+	PA14_68740-PA14_68750	6131692	6131886	+
6S RNA (ssrS)	PA5227.1	5884320	5884502	+	PA14_69030-PA14_69040	6156534	6156716	+
102/16	PA5316.1	5986120	5986170	+	PA14_70190-PA14_70200	6259371	6259421	+
a: modified from Table 1 in Sonnleitner et al. (2011).
b: best BLAST hits searching the PA14 genome for the original PAO1 sequences. All sequences according to www.pseudomonas.com.
c: annotated due to a BLAST search using annotated PAO1 sRNAs.
d: probably a falsely annotated peptide which partially overlaps the putative phrX gene.
