# Supplementary material for: The Pseudomonas aeruginosa Transcriptome in Planktonic Cultures and Static Biofilms Using RNA Sequencing
Source: PLoS One. 2012 Feb 3;7(2):e31092. doi: 10.1371/journal.pone.0031092 (PMC3272035; doi:10.1371/journal.pone.0031092)
Supplement: Table S4 — Putative transcriptional start sites (TSS). (XLS) [file pone.0031092.s005.xls]

## Sheet: Table S4
Table S4. Putative transcription start sites (TSS)
TSS position		downstream genea				overlapping geneb		antisense genec		growth conditiond				TSS category (Figures 3 & S4)
locus	strand	locus	name	type	bp to next gene	locus	name	locus	name	P-4	P-12	B-24	B-48	promoter	intragenic	antisense	orphan
442	+	PA14_00010	dnaA	CDS	41					1	1	0	0	1	0	0	0
1758	+	PA14_00020	dnaN	CDS	298	PA14_00010	dnaA			1	1	0	0	1	1	0	0
1876	-							PA14_00010	dnaA	1	0	0	0	0	0	1	1
3253	-							PA14_00030	recF	0	0	0	1	0	0	1	1
3686	+					PA14_00030	recF			1	1	0	0	0	1	0	0
4182	+	PA14_00050	gyrB	CDS	93	PA14_00030	recF			1	1	0	0	1	1	0	0
5809	-							PA14_00050	gyrB	1	0	1	0	0	0	1	1
7805	+							PA14_00070		1	1	0	0	0	0	1	1
8453	+	PA14_00080		CDS	218					1	1	1	1	1	0	0	0
17259	-	PA14_00160		CDS	19					1	1	0	0	1	0	0	0
21652	+	PA14_00210		CDS	81					1	1	0	0	1	0	0	0
21706	-	PA14_00200	def	CDS	112					1	1	0	0	1	0	0	0
22417	+	PA14_00230	smf	CDS	476	PA14_00210				1	0	0	0	1	1	0	0
23999	+	PA14_00240		CDS	23					1	0	0	0	1	0	0	0
25629	-	PA14_00250	qor	CDS	63					1	0	0	0	1	0	0	0
27623	+	PA14_00300	plcB	CDS	44					0	1	0	0	1	0	0	0
27643	+	PA14_00300	plcB	CDS	24					1	0	0	0	1	0	0	0
27908	+					PA14_00300	plcB			1	0	0	0	0	1	0	0
35475	+	PA14_00410		CDS	95	PA14_00400				1	0	0	0	1	1	0	0
39143	-	PA14_00450	trpB	CDS	24					1	0	0	0	1	0	0	0
40160	+	PA14_00470		CDS	51					1	0	1	0	1	0	0	0
40365	+	PA14_00480		CDS	245	PA14_00470				1	0	0	0	1	1	0	0
40438	+	PA14_00480		CDS	172					1	1	1	1	1	0	0	0
40946	-									1	1	0	0	0	0	0	1
53088	+					PA14_00510				1	0	0	0	0	1	0	0
53917	+									1	0	0	0	0	0	0	1
53960	+									0	0	0	1	0	0	0	1
54773	-									0	0	0	1	0	0	0	1
57123	+	PA14_00560	exoT	CDS	25					1	0	0	0	1	0	0	0
57157	-	PA14_00550		CDS	173			PA14_00560	exoT	0	0	0	1	1	0	1	0
64159	-									0	1	0	0	0	0	0	1
64278	-									0	1	0	0	0	0	0	1
64651	+	PA14_00640	phzH	CDS	14					0	0	0	1	1	0	0	0
71084	+	PA14_00710	osmC	CDS	28					0	1	0	0	1	0	0	0
71086	+	PA14_00710	osmC	CDS	26					1	1	0	0	1	0	0	0
76300	-	PA14_00780		CDS	24					1	1	0	0	1	0	0	0
76328	+	PA14_00790	prlC	CDS	26					1	0	0	0	1	0	0	0
76752	+					PA14_00790	prlC			1	0	0	0	0	1	0	0
81049	-	PA14_00820		CDS	86	PA14_00830				1	0	0	0	1	1	0	0
81545	-					PA14_00830				1	1	0	0	0	1	0	0
97477	-	PA14_00980		CDS	68					1	0	0	0	1	0	0	0
97542	-	PA14_00980		CDS	133					1	1	0	0	1	0	0	0
97562	+	PA14_00990		CDS	215					1	0	0	0	1	0	0	0
97663	+	PA14_00990		CDS	114					1	1	1	0	1	0	0	0
97711	-	PA14_00980		CDS	302					1	1	0	1	1	0	0	0
98743	+	PA14_01010		CDS	157	PA14_00990				1	0	0	0	1	1	0	0
98784	+	PA14_01010		CDS	116	PA14_00990				1	0	0	0	1	1	0	0
98785	+	PA14_01010		CDS	115	PA14_00990				1	0	0	0	1	1	0	0
100897	+	PA14_01030		CDS	106	PA14_01020				1	0	0	1	1	1	0	0
100936	+	PA14_01030		CDS	67					1	1	0	1	1	0	0	0
105814	+	PA14_01100	clpB	CDS	60	PA14_01080				1	0	0	0	1	1	0	0
111290	-	PA14_01130		CDS	85	PA14_01140				1	0	0	0	1	1	0	0
113068	-	PA14_01150		CDS	41					1	1	0	0	1	0	0	0
121654	+	PA14_01240		CDS	132					1	1	0	0	1	0	0	0
121718	+	PA14_01240		CDS	68					0	1	0	0	1	0	0	0
121761	+	PA14_01240		CDS	25					1	0	0	0	1	0	0	0
122573	+	PA14_01250	ychM	CDS	152					1	0	0	0	1	0	0	0
125152	-									0	0	0	1	0	0	0	1
125157	+	PA14_01290	coxB	CDS	136					1	1	0	0	1	0	0	0
125477	-							PA14_01290	coxB	0	1	0	0	0	0	1	1
126915	+					PA14_01300	coxA			0	1	0	0	0	1	0	0
127437	+					PA14_01300	coxA			0	1	0	0	0	1	0	0
128416	+	PA14_01320	coIII	CDS	179	PA14_01310	coxG			0	1	0	0	1	1	0	0
128536	+	PA14_01320	coIII	CDS	59	PA14_01310	coxG			0	1	0	0	1	1	0	0
129308	+	PA14_01340		CDS	415	PA14_01320	coIII			0	1	0	1	1	1	0	0
129732	-	PA14_01330		CDS	25			PA14_01340		0	1	0	0	1	0	1	0
133084	+	PA14_01390		CDS	90	PA14_01380	ctaB			1	0	0	0	1	1	0	0
134258	+	PA14_01410		CDS	175			PA14_01400	elaA	0	0	0	1	1	0	1	0
134327	-	PA14_01400	elaA	CDS	26					1	0	0	0	1	0	0	0
134415	+	PA14_01410		CDS	18					1	1	0	0	1	0	0	0
139718	+	PA14_01490		CDS	113					1	1	0	1	1	0	0	0
139719	+	PA14_01490		CDS	112					1	1	0	0	1	0	0	0
142028	-	PA14_01520		CDS	42					0	1	0	0	1	0	0	0
143843	+									1	0	0	0	0	0	0	1
145646	+							PA14_01600	mmsA	1	1	0	0	0	0	1	1
156127	+	PA14_01710	ahpC	CDS	37					0	0	0	1	1	0	0	0
156140	+	PA14_01710	ahpC	CDS	24					1	1	0	0	1	0	0	0
159329	-					PA14_01730				0	1	0	0	0	1	0	0
159627	-	PA14_01730		CDS	214					1	0	0	0	1	0	0	0
159743	+	PA14_01750		CDS	125					1	1	0	0	1	0	0	0
163972	-	PA14_01780		CDS	50					0	1	0	0	1	0	0	0
176108	+	PA14_01940		CDS	59					1	1	0	1	1	0	0	0
178845	+					PA14_01970				1	0	0	0	0	1	0	0
180456	+					PA14_01970				0	1	0	0	0	1	0	0
180573	+					PA14_01970				1	0	0	0	0	1	0	0
183070	+	PA14_02010		CDS	77					1	1	1	1	1	0	0	0
183116	+	PA14_02010		CDS	31					1	0	0	0	1	0	0	0
183244	+	PA14_02020		CDS	210	PA14_02010				1	1	0	0	1	1	0	0
183245	+	PA14_02020		CDS	209	PA14_02010				1	0	0	0	1	1	0	0
183406	+	PA14_02020		CDS	48					1	0	0	0	1	0	0	0
187790	-									1	0	0	0	0	0	0	1
200547	-	PA14_02220		CDS	48	PA14_02230	cheW			1	0	0	0	1	1	0	0
200583	-	PA14_02220		CDS	84	PA14_02230	cheW			0	1	0	0	1	1	0	0
200643	-	PA14_02220		CDS	144	PA14_02230	cheW			0	1	0	0	1	1	0	0
200807	-	PA14_02220		CDS	308	PA14_02230	cheW			1	0	0	0	1	1	0	0
201134	-	PA14_02230	cheW	CDS	114	PA14_02250	cheA			1	0	0	0	1	1	0	0
202855	-					PA14_02250	cheA			1	1	0	0	0	1	0	0
203420	-	PA14_02260	cheY	CDS	101					1	1	0	0	1	0	0	0
203924	-					PA14_02270				0	1	0	0	0	1	0	0
220346	+	PA14_02450		CDS	491					1	1	0	1	1	0	0	0
226500	-	PA14_02520		CDS	25					1	1	0	0	1	0	0	0
235901	-	PA14_02650		CDS	131					1	0	0	0	1	0	0	0
243211	-					PA14_02730				1	0	0	0	0	1	0	0
249835	+	PA14_02830	pcaB	CDS	100	PA14_02810	pcaT			1	0	0	0	1	1	0	0
272587	-	PA14_03090		CDS	28					1	1	0	0	1	0	0	0
276047	-	PA14_03130		CDS	28					1	0	0	0	1	0	0	0
277978	-	PA14_03160		CDS	43					1	1	0	0	1	0	0	0
278268	+	PA14_03163		CDS	242					1	1	0	0	1	0	0	0
278398	+	PA14_03163		CDS	112					1	1	0	0	1	0	0	0
278399	+	PA14_03163		CDS	111					1	1	0	0	1	0	0	0
279627	-									1	1	0	0	0	0	0	1
279733	-					PA14_03170				1	0	0	0	0	1	0	0
280906	-	PA14_03180		CDS	53					1	0	0	0	1	0	0	0
282845	-	PA14_03190		CDS	430	PA14_03200				1	0	0	0	1	1	0	0
288332	-	PA14_03220		CDS	60					0	0	0	1	1	0	0	0
290356	-	PA0263.1		tRNA	95					0	1	0	1	1	0	0	0
290688	+									1	0	0	0	0	0	0	1
291126	-									1	1	0	0	0	0	0	1
291633	+					PA14_03250				1	1	0	0	0	1	0	0
291674	+					PA14_03250				1	0	0	0	0	1	0	0
293165	+	PA14_03265		CDS	22	PA14_03250				1	1	0	0	1	1	0	0
294672	+					PA14_03270				1	0	0	0	0	1	0	0
296796	+	PA14_03285		CDS	426	PA14_03270				0	1	0	0	1	1	0	0
296858	+	PA14_03285		CDS	364	PA14_03270				0	1	0	0	1	1	0	0
297944	+					PA14_03285				0	1	0	0	0	1	0	0
298411	+	PA14_03290		CDS	156					1	0	0	0	1	0	0	0
299772	-									0	1	0	0	0	0	0	1
300046	-									0	0	0	1	0	0	0	1
300412	-							PA14_03310		0	0	0	1	0	0	1	1
300901	-							PA14_03310		1	1	0	1	0	0	1	1
309483	-	PA14_03370		CDS	500					1	0	0	0	1	0	0	0
309547	+	PA14_03380		CDS	202					1	1	0	0	1	0	0	0
309779	+					PA14_03380				1	0	0	0	0	1	0	0
310040	+					PA14_03380				1	0	0	0	0	1	0	0
310938	-							PA14_03380		1	1	0	1	0	0	1	1
310987	+					PA14_03380				0	0	0	1	0	1	0	0
311607	+					PA14_03380				0	1	0	0	0	1	0	0
312525	+									1	0	0	0	0	0	0	1
312881	-	PA14_03400		CDS	382					0	1	0	0	1	0	0	0
313034	-	PA14_03410		tRNA	0	PA14_03410				1	1	1	1	1	1	0	0
313178	-	PA14_03410		tRNA	143					0	0	0	1	1	0	0	0
313235	+	PA14_03430	gabD	CDS	428			PA14_03420		0	1	0	0	1	0	1	0
313532	+	PA14_03430	gabD	CDS	131			PA14_03420		1	0	0	0	1	0	1	0
313596	+	PA14_03430	gabD	CDS	67			PA14_03420		1	1	0	0	1	0	1	0
315131	+	PA14_03450	gabT	CDS	228					1	1	0	0	1	0	0	0
315204	+	PA14_03450	gabT	CDS	155					1	0	0	0	1	0	0	0
319822	+	PA14_03490		CDS	58					0	1	0	0	1	0	0	0
329648	-					PA14_03670	cysW			0	1	0	0	0	1	0	0
334862	+	PA14_03730		CDS	58					0	1	0	0	1	0	0	0
338765	+	PA14_03780		CDS	12					1	1	0	0	1	0	0	0
341014	+	PA14_03800	oprE	CDS	423					0	1	0	0	1	0	0	0
341358	+	PA14_03800	oprE	CDS	79					1	0	0	0	1	0	0	0
341410	+	PA14_03800	oprE	CDS	27					1	0	0	0	1	0	0	0
342140	-							PA14_03800	oprE	0	0	0	1	0	0	1	1
344233	-	PA14_03810	aguA	CDS	199	PA14_03830	aguB			1	1	0	0	1	1	0	0
347344	-	PA14_03855		CDS	396	PA14_03860				0	1	0	0	1	1	0	0
347436	-	PA14_03855		CDS	488	PA14_03860				0	1	0	0	1	1	0	0
348242	-					PA14_03860				1	1	0	0	0	1	0	0
348430	+	PA14_03870	spuA	CDS	429			PA14_03860		1	0	0	0	1	0	1	0
348625	-	PA14_03860		CDS	45					1	0	0	0	1	0	0	0
348825	+	PA14_03870	spuA	CDS	34			PA14_03860-PA14_03870	P1	1	1	0	0	1	0	1	0
349396	+	PA14_03880	spuB	CDS	256	PA14_03870	spuA			0	1	0	0	1	1	0	0
349653	-							PA14_03880	spuB	1	1	0	0	0	0	1	1
349914	+					PA14_03880	spuB			1	0	0	0	0	1	0	0
350724	+	PA14_03900	spuC	CDS	352	PA14_03880	spuB			1	0	0	0	1	1	0	0
350728	+	PA14_03900	spuC	CDS	348	PA14_03880	spuB			1	0	0	0	1	1	0	0
350802	+	PA14_03900	spuC	CDS	274	PA14_03880	spuB			1	0	0	0	1	1	0	0
350974	+	PA14_03900	spuC	CDS	102	PA14_03880	spuB			1	1	0	0	1	1	0	0
353954	+	PA14_03930	spuE	CDS	130					1	1	0	0	1	0	0	0
354754	+	PA14_03940	spuF	CDS	482	PA14_03930	spuE			1	0	0	0	1	1	0	0
355220	+	PA14_03940	spuF	CDS	16					1	0	0	0	1	0	0	0
356751	-							PA14_03950	spuG	1	0	0	0	0	0	1	1
365106	+					PA14_04050				1	1	0	0	0	1	0	0
366553	+	PA14_04070		CDS	22					1	1	0	0	1	0	0	0
368659	+	PA14_04100		CDS	242					1	1	0	1	1	0	0	0
368788	+	PA14_04100		CDS	113					1	0	0	0	1	0	0	0
368789	+	PA14_04100		CDS	112					0	1	0	0	1	0	0	0
370486	+	PA14_04140		CDS	343			PA14_04110	serA	0	1	0	0	1	0	1	0
370760	+	PA14_04140		CDS	69					1	1	0	0	1	0	0	0
372155	+	PA14_04150	ycgM	CDS	160	PA14_04140				1	0	0	0	1	1	0	0
372228	+	PA14_04150	ycgM	CDS	87					1	0	0	0	1	0	0	0
381387	+	PA14_04270		CDS	240					0	0	0	1	1	0	0	0
381603	-	PA14_04250		CDS	304					0	0	0	1	1	0	0	0
385261	-	PA14_04300		CDS	54					1	1	0	0	1	0	0	0
387468	+	PA14_04330		CDS	426	PA14_04320	ilvA1			1	0	0	0	1	1	0	0
387817	+	PA14_04330		CDS	77					0	1	0	0	1	0	0	0
392242	+	PA14_04390	ygdP	CDS	26					1	1	0	1	1	0	0	0
392250	+	PA14_04390	ygdP	CDS	18					1	0	0	0	1	0	0	0
392490	+	PA14_04410	ptsP	CDS	280	PA14_04390	ygdP			1	0	0	0	1	1	0	0
393172	+					PA14_04410	ptsP			1	0	0	0	0	1	0	0
393522	-							PA14_04410	ptsP	1	0	0	0	0	0	1	1
395050	+	PA14_04420		CDS	25					1	1	0	0	1	0	0	0
395119	+					PA14_04420				1	1	0	0	0	1	0	0
395187	+					PA14_04420				1	1	0	0	0	1	0	0
397764	+	PA14_04460	lgt	CDS	135	PA14_04440				1	0	0	0	1	1	0	0
403377	-	PA14_04520		CDS	62					1	1	0	0	1	0	0	0
408133	-					PA14_04590				1	0	0	0	0	1	0	0
412090	-	PA14_04630	ilvD	CDS	34					1	0	0	0	1	0	0	0
414220	-	PA14_04650	pfpI	CDS	28					1	0	0	0	1	0	0	0
416805	+	PA14_04690		CDS	37					1	0	0	0	1	0	0	0
421291	-	PA14_04750	fdx1	CDS	41					0	1	0	0	1	0	0	0
421298	-	PA14_04750	fdx1	CDS	48					1	1	0	0	1	0	0	0
421421	-	PA14_04750	fdx1	CDS	171	PA14_04760	coaD			1	0	0	0	1	1	0	0
423770	-	PA14_04780		CDS	176	PA14_04790				0	1	0	0	1	1	0	0
427038	-	PA14_04830		CDS	24					1	0	0	0	1	0	0	0
427852	-					PA14_04840				1	0	0	0	0	1	0	0
430089	-					PA14_04870				1	0	0	0	0	1	0	0
432223	+	PA14_04900	ftsY	CDS	52					1	1	0	0	1	0	0	0
433302	+	PA14_04910	ftsE	CDS	325	PA14_04900	ftsY			1	0	0	0	1	1	0	0
433407	+	PA14_04910	ftsE	CDS	220	PA14_04900	ftsY			1	0	0	0	1	1	0	0
433988	+	PA14_04920	ftsX	CDS	310	PA14_04910	ftsE			1	0	0	0	1	1	0	0
435396	+	PA14_04930	rpoH	CDS	23					1	0	0	0	1	0	0	0
444788	-	PA14_05060		CDS	182	PA14_05070	metW			1	0	0	0	1	1	0	0
444801	-	PA14_05060		CDS	191	PA14_05070	metW			0	0	0	1	1	1	0	0
445854	-	PA14_05070	metW	CDS	496	PA14_05080	metX			1	0	0	0	1	1	0	0
450394	-	PA14_05150	proC	CDS	7					1	0	0	0	1	0	0	0
450836	-	PA14_05150	proC	CDS	449	PA14_05160				1	1	0	0	1	1	0	0
451093	+	PA14_05180	pilT	CDS	213					0	1	0	0	1	0	0	0
451099	+	PA14_05180	pilT	CDS	207					1	1	0	0	1	0	0	0
451177	-	PA14_05160		CDS	86					1	1	0	0	1	0	0	0
451267	-	PA14_05160		CDS	176					1	1	0	0	1	0	0	0
451602	-							PA14_05180	pilT	1	0	0	0	0	0	1	1
452434	+	PA14_05190	pilU	CDS	84					1	0	0	0	1	0	0	0
455296	+	PA14_05220		CDS	79					1	0	0	0	1	0	0	0
455349	+	PA14_05220		CDS	26					1	0	0	0	1	0	0	0
460988	-	PA14_05270	pyrR	CDS	23					1	0	0	0	1	0	0	0
462080	-	PA14_05290	algH	CDS	0	PA14_05290	algH			1	0	0	0	1	1	0	0
463559	+							PA14_05310	gshB	0	0	0	1	0	0	1	1
463690	+							PA14_05310	gshB	1	0	0	0	0	0	1	1
463844	+							PA14_05310	gshB	0	1	0	0	0	0	1	1
464258	+	PA14_05320	pilG	CDS	117					1	1	0	1	1	0	0	0
464533	-	PA14_05310	gshB	CDS	411			PA14_05320	pilG	0	0	0	1	1	0	1	0
464547	-	PA14_05310	gshB	CDS	425			PA14_05320	pilG	1	0	0	0	1	0	1	0
465534	+	PA14_05360	pilJ	CDS	334	PA14_05340	pilI			1	1	0	0	1	1	0	0
466904	+					PA14_05360	pilJ			1	0	0	0	0	1	0	0
468574	+	PA14_05390	chpA	CDS	290	PA14_05380	pilK			1	0	0	0	1	1	0	0
470353	+					PA14_05390	chpA			1	0	0	0	0	1	0	0
470736	+					PA14_05390	chpA			1	0	0	0	0	1	0	0
474772	+					PA14_05390	chpA			1	0	0	0	0	1	0	0
474821	+					PA14_05390	chpA			1	1	0	0	0	1	0	0
483008	-	PA14_05460	bioA	CDS	21					1	0	0	0	1	0	0	0
483127	+	PA14_05480		CDS	34					1	0	0	0	1	0	0	0
485265	+	PA14_05510	yceI	CDS	148	PA14_05500				1	0	0	0	1	1	0	0
485267	+	PA14_05510	yceI	CDS	146	PA14_05500				1	0	0	0	1	1	0	0
485328	+	PA14_05510	yceI	CDS	85	PA14_05500				1	1	1	0	1	1	0	0
485386	+	PA14_05510	yceI	CDS	27	PA14_05500				1	1	0	0	1	1	0	0
486069	+							PA14_05520	mexR	1	1	0	1	0	0	1	1
486544	-	PA14_05520	mexR	CDS	44					0	0	0	1	1	0	0	0
486754	+	PA14_05530	mexA	CDS	21					1	0	0	0	1	0	0	0
487580	+	PA14_05540	mexB	CDS	362	PA14_05530	mexA			1	0	0	0	1	1	0	0
490298	+					PA14_05540	mexB			0	1	0	0	0	1	0	0
490937	+	PA14_05550	oprM	CDS	147	PA14_05540	mexB			0	1	0	0	1	1	0	0
491101	+					PA14_05550	oprM			1	1	0	0	0	1	0	0
495290	-					PA14_05580				1	1	0	0	0	1	0	0
495336	+							PA14_05580		1	0	0	0	0	0	1	1
495348	+							PA14_05580		0	1	0	0	0	0	1	1
495966	-	PA14_05580		CDS	89	PA14_05590	metF			1	0	0	0	1	1	0	0
495996	-	PA14_05580		CDS	119	PA14_05590	metF			0	1	0	1	1	1	0	0
499024	-	PA14_05620	sahH	CDS	158					1	0	0	0	1	0	0	0
503458	+	PA14_05660		CDS	23					1	1	0	0	1	0	0	0
503460	+	PA14_05660		CDS	21					1	0	0	0	1	0	0	0
503633	+					PA14_05660				1	1	0	0	0	1	0	0
503814	+					PA14_05660				1	0	0	0	0	1	0	0
514501	-									0	1	0	0	0	0	0	1
517230	-	PA14_05840	gcdH	CDS	51					1	1	0	0	1	0	0	0
527903	+	PA14_05960	cspB	CDS	151					1	1	0	1	1	0	0	0
527951	+	PA14_05960	cspB	CDS	103					0	1	0	0	1	0	0	0
530664	+	PA14_06000	clpA	CDS	431					1	0	0	0	1	0	0	0
533432	+	PA14_06010		CDS	317	PA14_06000	clpA			0	1	0	0	1	1	0	0
541770	-	PA14_06130		CDS	43					1	1	0	0	1	0	0	0
541788	+	PA14_06150		CDS	25					1	1	0	0	1	0	0	0
546877	-	PA14_06180	fiuI	CDS	51					0	1	0	0	1	0	0	0
546968	+	PA14_06190	psfA	CDS	27					1	0	0	0	1	0	0	0
553597	+	PA14_06270	catD	CDS	30					0	1	0	0	1	0	0	0
554425	-									1	0	0	0	0	0	0	1
557214	+	PA14_06300		CDS	228					0	0	0	1	1	0	0	0
557230	-	PA14_06290	glcB	CDS	94					0	1	0	0	1	0	0	0
557422	+	PA14_06300		CDS	20					0	0	0	1	1	0	0	0
558885	-									0	0	0	1	0	0	0	1
560431	-	PA14_06320	rarD	CDS	414	PA14_06330				0	1	0	0	1	1	0	0
561218	-	PA14_06330		CDS	24					1	0	0	0	1	0	0	0
569084	+									0	1	0	0	0	0	0	1
569548	+	PA14_06500	bioB	CDS	69					1	1	0	0	1	0	0	0
571953	+	PA14_06530	bioH	CDS	26	PA14_06510	bioF			0	1	0	0	1	1	0	0
571994	+					PA14_06530	bioH			1	0	0	0	0	1	0	0
574274	+	PA14_06580		CDS	43					1	1	0	0	1	0	0	0
574653	+	PA14_06600		CDS	235					1	1	0	0	1	0	0	0
574757	+	PA14_06600		CDS	131					1	0	0	0	1	0	0	0
574865	+	PA14_06600		CDS	23					1	0	0	0	1	0	0	0
579517	+					PA14_06640				1	0	0	0	0	1	0	0
590165	-	PA14_06750	nirS	CDS	88					1	0	0	0	1	0	0	0
590251	+	PA14_06770	nirQ	CDS	42					1	0	0	0	1	0	0	0
590270	+	PA14_06770	nirQ	CDS	23					1	0	0	0	1	0	0	0
590311	+					PA14_06770	nirQ			0	1	0	0	0	1	0	0
596840	+	PA14_06875	rsmY	rRNA	0	PA14_06875	rsmY			1	1	1	1	1	1	0	0
597940	+	PA14_06890		CDS	30					1	0	0	0	1	0	0	0
604525	+	PA14_06970		CDS	29	PA14_06960				1	0	0	0	1	1	0	0
606884	-	PA14_06990		CDS	28					1	0	0	0	1	0	0	0
609048	+	PA14_07030		CDS	34					1	0	0	0	1	0	0	0
609086	+					PA14_07030				1	0	0	0	0	1	0	0
610166	-	PA14_07040	yqjC	CDS	15					1	0	0	0	1	0	0	0
610252	-	PA14_07040	yqjC	CDS	101					1	0	0	0	1	0	0	0
610327	+	PA14_07050		CDS	74					1	1	0	0	1	0	0	0
612262	+	PA14_07070		CDS	59					0	0	0	1	1	0	0	0
612266	+	PA14_07070		CDS	55					1	0	0	0	1	0	0	0
612372	+					PA14_07070				1	0	0	0	0	1	0	0
612635	+					PA14_07070				0	1	0	0	0	1	0	0
614963	-	PA14_07090	metK	CDS	91	PA14_07110				1	0	0	0	1	1	0	0
615776	-					PA14_07110				1	0	0	0	0	1	0	0
615889	-	PA14_07110		CDS	0	PA14_07110				1	0	0	0	1	1	0	0
616085	+	PA14_07130	tktA	CDS	50					1	0	0	0	1	0	0	0
621185	+	PA14_07190	pgk	CDS	71	PA14_07170	epd			1	0	0	0	1	1	0	0
621229	+	PA14_07190	pgk	CDS	27	PA14_07170	epd			1	0	0	0	1	1	0	0
622339	+	PA14_07200		CDS	153	PA14_07190	pgk			0	1	0	0	1	1	0	0
623239	+	PA14_07230	fda	CDS	74					1	0	0	0	1	0	0	0
623275	+	PA14_07230	fda	CDS	38					1	0	0	0	1	0	0	0
623278	+	PA14_07230	fda	CDS	35					0	1	0	0	1	0	0	0
624298	+	PA14_07240		CDS	145	PA14_07230	fda			0	1	0	0	1	1	0	0
630538	-	PA14_07330		CDS	75					1	1	0	0	1	0	0	0
632630	+	PA14_07370		CDS	71					0	0	0	1	1	0	0	0
637781	+									0	0	0	1	0	0	0	1
637811	-	PA14_07430		CDS	71					1	0	0	0	1	0	0	0
639099	-	PA14_07440		CDS	455	PA14_07450				1	0	0	0	1	1	0	0
639905	-	PA14_07450		CDS	47					1	0	0	0	1	0	0	0
640077	+									1	0	0	1	0	0	0	1
643339	-									1	1	0	0	0	0	0	1
649087	+									0	0	0	1	0	0	0	1
649266	-	PA14_07520	rpoD	CDS	222	PA14_07530	dnaG			1	1	0	0	1	1	0	0
651828	-	PA14_07550		CDS	178	PA14_07560	rpsU			0	1	0	0	1	1	0	0
652010	-	PA14_07560	rpsU	CDS	75					1	1	0	1	1	0	0	0
652892	+					PA14_07570	gcp			1	1	0	0	0	1	0	0
658644	+							PA14_07660		1	1	0	0	0	0	1	1
659588	+							PA14_07680	prkA	0	0	0	1	0	0	1	1
661666	-	PA14_07680	prkA	CDS	193					1	1	1	1	1	0	0	0
663112	-	PA14_07700	apaH	CDS	133	PA14_07710	apaG			0	1	0	0	1	1	0	0
663254	-	PA14_07700	apaH	CDS	275	PA14_07710	apaG			0	1	0	0	1	1	0	0
663386	-	PA14_07710	apaG	CDS	27					0	1	0	0	1	0	0	0
666818	-	PA14_07760	surA	CDS	225	PA14_07770	ostA			1	1	0	0	1	1	0	0
668250	-					PA14_07770	ostA			1	1	0	0	0	1	0	0
669419	-	PA14_07770	ostA	CDS	71					1	0	0	0	1	0	0	0
669433	+	PA14_07780		CDS	40					1	1	0	1	1	0	0	0
674959	+					PA14_07820				0	0	0	1	0	1	0	0
676309	+	PA14_07850		CDS	27					1	0	0	0	1	0	0	0
677572	+	PA14_07860		CDS	32					0	1	0	0	1	0	0	0
682210	+	PA14_07910	rpe	CDS	27					1	0	0	0	1	0	0	0
683626	+	PA14_07940	trpE	CDS	176	PA14_07930	gph			1	1	0	1	1	1	0	0
683816	+					PA14_07940	trpE			1	0	0	0	0	1	0	0
685810	-	PA14_07950	prtN	CDS	29					1	1	0	0	1	0	0	0
686651	-	PA14_07960	prtR	CDS	0	PA14_07960	prtR			1	1	0	0	1	1	0	0
686787	+	PA14_07970		CDS	323					1	1	0	0	1	0	0	0
688046	+	PA14_07990	hol	CDS	34					0	1	0	0	1	0	0	0
688085	+	PA14_08000		CDS	466	PA14_07990	hol			1	1	0	0	1	1	0	0
688133	+	PA14_08000		CDS	418	PA14_07990	hol			1	0	0	0	1	1	0	0
693882	+	PA14_08070	gpFI	CDS	202	PA14_08060				0	1	0	0	1	1	0	0
694031	+	PA14_08070	gpFI	CDS	53	PA14_08060				1	1	0	0	1	1	0	0
694079	-									1	0	0	0	0	0	0	1
702102	+	PA14_08210		CDS	125	PA14_08200				1	1	0	0	1	1	0	0
711603	-									0	0	0	1	0	0	0	1
712978	-							PA14_08310		1	0	0	1	0	0	1	1
714200	+	PA14_08340	trpG	CDS	261					1	1	0	0	1	0	0	0
714361	+	PA14_08340	trpG	CDS	100					1	0	0	0	1	0	0	0
714493	-							PA14_08340	trpG	1	0	0	0	0	0	1	1
714929	-							PA14_08340	trpG	0	1	0	0	0	0	1	1
715346	+					PA14_08350	trpD			1	0	0	0	0	1	0	0
716971	-									1	0	0	0	0	0	0	1
717799	-	PA14_08370	vfr	CDS	143					1	1	0	0	1	0	0	0
718544	-									1	0	0	0	0	0	0	1
718824	-							PA14_08390	speD	1	0	0	0	0	0	1	1
719033	+					PA14_08390	speD			0	1	0	0	0	1	0	0
720190	-	PA14_08400		CDS	24					1	0	0	0	1	0	0	0
720591	+	PA14_08430		CDS	92			PA14_08420		1	0	0	0	1	0	1	0
720630	-	PA14_08420		CDS	26					1	1	0	0	1	0	0	0
722498	-					PA14_08440				1	0	0	0	0	1	0	0
724183	-	PA14_08450		CDS	36					1	0	0	0	1	0	0	0
725699	-	PA14_08470		CDS	23					1	0	0	0	1	0	0	0
727637	+	PA14_08500		CDS	84	PA14_08490				1	0	0	0	1	1	0	0
728180	+	PA14_08510	yadR	CDS	41					1	1	0	0	1	0	0	0
729877	-	PA14_08520	anmK	CDS	161	PA14_08540				0	1	0	0	1	1	0	0
729998	-	PA14_08520	anmK	CDS	282	PA14_08540				1	1	0	0	1	1	0	0
730155	-	PA14_08520	anmK	CDS	439	PA14_08540				1	0	0	0	1	1	0	0
730947	-					PA14_08540				1	1	0	0	0	1	0	0
730984	+	PA14_08560	tyrZ	CDS	363			PA14_08540		1	1	0	0	1	0	1	0
732059	+					PA14_08560	tyrZ			0	1	0	0	0	1	0	0
740672	+	PA14_08650		tRNA	275	PA14_08640				1	0	0	0	1	1	0	0
740777	+	PA14_08650		tRNA	170	PA14_08640				0	0	0	1	1	1	0	0
740939	+	PA14_08650		tRNA	8					1	0	0	0	1	0	0	0
740947	+	PA14_08650		tRNA	0	PA14_08650				0	0	1	1	1	1	0	0
741151	+	PA14_08670		tRNA	0	PA14_08670				0	1	1	1	1	1	0	0
741228	+	PA14_08680	tufB	CDS	83					1	1	0	0	1	0	0	0
742449	+	PA14_08690		tRNA	111	PA14_08680	tufB			0	0	1	0	1	1	0	0
742661	+	PA14_08695	secE	CDS	20					0	0	1	0	1	0	0	0
744873	+	PA14_08740	rplJ	CDS	161			PA14_08730-PA14_08740	P27	1	0	1	1	1	0	1	0
745561	+	PA14_08750	rplL	CDS	52					0	0	0	1	1	0	0	0
746143	+	PA14_08760	rpoB	CDS	60					1	1	0	0	1	0	0	0
746204	-							PA14_08760	rpoB	1	0	0	0	0	0	1	1
746332	+					PA14_08760	rpoB			0	1	0	0	0	1	0	0
746385	-							PA14_08760	rpoB	1	0	0	0	0	0	1	1
751168	+					PA14_08780	rpoC			1	0	0	0	0	1	0	0
752504	-							PA14_08780	rpoC	0	0	0	1	0	0	1	1
754544	+	PA14_08790	rpsL	CDS	149					1	0	0	0	1	0	0	0
754610	-									0	0	0	1	0	0	0	1
754621	+	PA14_08790	rpsL	CDS	72					1	1	0	1	1	0	0	0
758954	+	PA14_08840	rpsJ	CDS	211	PA14_08830	tufA			0	0	1	0	1	1	0	0
759108	+	PA14_08840	rpsJ	CDS	57					1	0	0	1	1	0	0	0
759109	+	PA14_08840	rpsJ	CDS	56					1	1	1	1	1	0	0	0
759940	-							PA14_08850	rplC	1	1	0	0	0	0	1	1
761979	+	PA14_08900	rplV	CDS	265	PA14_08890	rpsS			0	1	0	0	1	1	0	0
762313	+	PA14_08910	rpsC	CDS	276	PA14_08900	rplV			0	1	0	0	1	1	0	0
764172	-									1	0	0	0	0	0	0	1
765859	+	PA14_08990	rpsH	CDS	88					1	1	0	0	1	0	0	0
765860	+	PA14_08990	rpsH	CDS	87					1	1	0	0	1	0	0	0
766571	+	PA14_09010	rplR	CDS	324	PA14_09000	rplF			1	0	0	0	1	1	0	0
767839	-							PA14_09030	rpmD	0	1	0	0	0	0	1	1
769408	+	PA14_09070	rpmJ	CDS	316	PA14_09050	secY			1	1	0	1	1	1	0	0
769552	+	PA14_09070	rpmJ	CDS	172	PA14_09050	secY			0	1	0	0	1	1	0	0
770262	-							PA14_09080	rpsM	1	1	0	1	0	0	1	1
770809	+					PA14_09100	rpsD			0	1	0	1	0	1	0	0
771458	+					PA14_09115	rpoA			0	0	0	1	0	1	0	0
772956	+	PA14_09150	katA	CDS	154					1	0	0	0	1	0	0	0
774434	+	PA14_09160	bfrA	CDS	255	PA14_09150	katA			0	1	0	0	1	1	0	0
774465	+	PA14_09160	bfrA	CDS	224	PA14_09150	katA			1	1	1	1	1	1	0	0
775146	-							PA14_09160	bfrA	1	0	0	0	0	0	1	1
778257	+	PA14_09195	yajR	CDS	19					1	0	0	0	1	0	0	0
779457	+	PA14_09200	ssb	CDS	224	PA14_09195	yajR			1	1	0	0	1	1	0	0
779600	+	PA14_09200	ssb	CDS	81	PA14_09195	yajR			1	0	0	0	1	1	0	0
782024	-	PA14_09220	pchB	CDS	25	PA14_09230	pchC			1	1	1	0	1	1	0	0
782086	-	PA14_09220	pchB	CDS	89	PA14_09230	pchC			0	1	0	0	1	1	0	0
782485	-	PA14_09220	pchB	CDS	486	PA14_09230	pchC			0	1	0	1	1	1	0	0
784433	-	PA14_09240	pchD	CDS	39					0	1	0	0	1	0	0	0
784439	-	PA14_09240	pchD	CDS	45					0	1	0	0	1	0	0	0
784455	+	PA14_09260	pchR	CDS	170					0	1	0	0	1	0	0	0
784573	+	PA14_09260	pchR	CDS	51					0	1	0	0	1	0	0	0
785651	+	PA14_09270	pchE	CDS	57					0	1	0	0	1	0	0	0
788521	+					PA14_09270	pchE			0	1	0	0	0	1	0	0
790068	+					PA14_09280	pchF			0	1	0	0	0	1	0	0
790170	+					PA14_09280	pchF			0	1	0	0	0	1	0	0
792729	+					PA14_09280	pchF			0	1	0	0	0	1	0	0
795327	+	PA14_09290	pchG	CDS	120	PA14_09280	pchF			0	1	0	0	1	1	0	0
797131	+					PA14_09300	pchH			0	1	0	0	0	1	0	0
798220	+					PA14_09320	pchI			0	1	0	0	0	1	0	0
799981	+	PA14_09340	fptA	CDS	37					0	1	0	0	1	0	0	0
801160	+					PA14_09340	fptA			0	1	0	0	0	1	0	0
804755	+					PA14_09380				0	1	0	0	0	1	0	0
804896	+					PA14_09380				0	1	0	0	0	1	0	0
806546	-	PA14_09400	phzS	CDS	28					1	0	0	0	1	0	0	0
813030	-	PA14_09470	phzB1	CDS	413	PA14_09480	phzA1			1	0	0	0	1	1	0	0
813199	-	PA14_09480	phzA1	CDS	64					1	0	0	0	1	0	0	0
813412	-	PA14_09480	phzA1	CDS	277					1	0	0	0	1	0	0	0
813470	-	PA14_09480	phzA1	CDS	335					1	0	0	1	1	0	0	0
813471	-	PA14_09480	phzA1	CDS	336					1	1	0	0	1	0	0	0
813562	+	PA14_09490	phzM	CDS	269					1	1	0	0	1	0	0	0
813830	+	PA14_09490	phzM	CDS	1					0	0	0	1	1	0	0	0
815962	-					PA14_09500	opmD			0	1	0	0	0	1	0	0
816566	-	PA14_09500	opmD	CDS	257	PA14_09520	mexI			0	1	0	0	1	1	0	0
816647	-	PA14_09500	opmD	CDS	338	PA14_09520	mexI			0	1	0	0	1	1	0	0
817137	-					PA14_09520	mexI			0	1	0	0	0	1	0	0
818679	-					PA14_09520	mexI			0	1	0	0	0	1	0	0
819009	-					PA14_09520	mexI			0	1	0	0	0	1	0	0
819157	-					PA14_09520	mexI			0	1	0	0	0	1	0	0
819496	-	PA14_09520	mexI	CDS	101	PA14_09530	mexH			0	1	0	0	1	1	0	0
820917	-	PA14_09530	mexH	CDS	397	PA14_09540	mexG			0	1	0	0	1	1	0	0
821064	-	PA14_09540	mexG	CDS	90					0	1	0	0	1	0	0	0
823772	+	PA14_09580		CDS	61					0	0	0	1	1	0	0	0
824961	+	PA14_09600	ddlA	CDS	23					1	1	0	0	1	0	0	0
830809	-	PA14_09660		CDS	150					1	0	0	0	1	0	0	0
830863	-	PA14_09660		CDS	204					0	0	0	1	1	0	0	0
835082	-	PA14_09700	pqsL	CDS	44					1	0	0	0	1	0	0	0
839002	+									0	0	0	1	0	0	0	1
839002	+									0	0	0	1	0	0	0	1
839189	-	PA14_09740	yaaU	CDS	196	PA14_09750				0	1	0	0	1	1	0	0
841321	+	PA14_09770		CDS	258					0	0	0	1	1	0	0	0
844751	+	PA14_09820		CDS	33					1	0	0	0	1	0	0	0
851500	+									0	0	0	1	0	0	0	1
854844	-	PA14_09940	pfpI	CDS	51					0	1	0	0	1	0	0	0
856527	+							PA14_09970	fpvB	1	1	0	0	0	0	1	1
866312	+	PA14_10090		CDS	128			PA14_10080		0	0	0	1	1	0	1	0
873482	-	PA14_10170	fepB	CDS	59					0	0	0	1	1	0	0	0
875363	+	PA14_10200		CDS	34					0	0	0	1	1	0	0	0
890069	-	PA14_10320		CDS	22					1	0	0	0	1	0	0	0
905063	-	PA14_10500	ccoN	CDS	19					0	1	0	0	1	0	0	0
905113	-	PA14_10500	ccoN	CDS	69					1	1	0	0	1	0	0	0
905475	-	PA14_10500	ccoN	CDS	431	PA14_10530				1	0	0	0	1	1	0	0
906366	-					PA14_10530				1	0	0	0	0	1	0	0
907872	-					PA14_10540	fixG			0	1	0	0	0	1	0	0
908230	-					PA14_10540	fixG			1	0	0	0	0	1	0	0
908280	-					PA14_10540	fixG			1	0	0	0	0	1	0	0
908534	+	PA14_10550	cysI	CDS	114			PA14_10540	fixG	1	1	0	0	1	0	1	0
910202	+	PA14_10560		CDS	116	PA14_10550	cysI			1	0	0	0	1	1	0	0
920959	-					PA14_10680				1	0	0	0	0	1	0	0
923411	-	PA14_10700		CDS	180	PA14_10710				1	1	0	0	1	1	0	0
925503	-	PA14_10730		CDS	153					1	0	0	0	1	0	0	0
925517	+	PA14_10740		CDS	253					0	0	0	1	1	0	0	0
925661	+	PA14_10740		CDS	109					1	1	0	0	1	0	0	0
927688	+	PA14_10770		CDS	63					0	1	0	1	1	0	0	0
934746	+					PA14_10800	ampR			0	1	0	0	0	1	0	0
934956	+									0	1	0	0	0	0	0	1
935294	-									0	1	0	0	0	0	0	1
936702	-	PA14_10820		CDS	36					1	1	0	0	1	0	0	0
937969	-	PA14_10830		CDS	145					1	0	0	0	1	0	0	0
945978	+					PA14_10940				1	0	0	0	0	1	0	0
956604	-	PA14_11050	moaF	CDS	263					0	0	0	1	1	0	0	0
966594	+	PA14_11120	rcsB	CDS	191					0	1	0	0	1	0	0	0
971291	-	PA14_11140		CDS	93					0	1	0	0	1	0	0	0
972105	+					PA14_11170				1	1	0	0	0	1	0	0
977634	+	PA14_11240		CDS	71					1	1	0	0	1	0	0	0
978758	+	PA14_11250		CDS	168					1	0	0	0	1	0	0	0
981648	+							PA14_11270	oprG	0	0	0	1	0	0	1	1
981904	-	PA14_11270	oprG	CDS	35					1	1	0	0	1	0	0	0
981950	-	PA14_11270	oprG	CDS	81					0	1	0	0	1	0	0	0
988390	+	PA14_11400	ribD	CDS	45	PA14_11380	nrdR			1	0	0	0	1	1	0	0
991833	+	PA14_11430	ribH	CDS	52					1	0	0	0	1	0	0	0
1003690	+							PA14_11600		1	0	0	0	0	0	1	1
1006984	+									1	0	0	1	0	0	0	1
1007128	+									1	0	0	0	0	0	0	1
1011812	-	PA14_11660	aqpZ	CDS	258					1	0	0	0	1	0	0	0
1012295	+	PA14_11680		CDS	70					1	1	0	0	1	0	0	0
1013732	-	PA14_11690	ppa	CDS	33					1	1	0	0	1	0	0	0
1024031	-	PA14_11810		CDS	53					1	0	0	0	1	0	0	0
1024239	+	PA14_11830		CDS	78					1	0	0	0	1	0	0	0
1026366	+	PA14_11845	mpl	CDS	40					1	0	0	0	1	0	0	0
1029357	-	PA14_11890		CDS	20					1	1	0	0	1	0	0	0
1029413	-	PA14_11890		CDS	76	PA14_11900				1	0	0	0	1	1	0	0
1031804	-	PA14_11910		CDS	35					1	0	0	0	1	0	0	0
1033020	+	PA14_11940		CDS	35	PA14_11930				1	1	0	0	1	1	0	0
1039192	+	PA14_12020	nadD	CDS	211	PA14_12010	proA			1	1	0	0	1	1	0	0
1043681	+	PA14_12080	sltB1	CDS	317	PA14_12070	rodA			0	1	0	0	1	1	0	0
1044489	+					PA14_12080	sltB1			1	0	0	0	0	1	0	0
1045156	+					PA14_12090				1	0	0	0	0	1	0	0
1045216	+					PA14_12090				1	1	0	0	0	1	0	0
1045990	+	PA14_12100	dacC	CDS	118	PA14_12090				1	0	0	0	1	1	0	0
1046062	+	PA14_12100	dacC	CDS	46					1	0	0	0	1	0	0	0
1048176	+	PA14_12130	lis	CDS	94	PA14_12120	lipB			1	0	0	0	1	1	0	0
1048450	+					PA14_12130	lis			1	1	0	0	0	1	0	0
1050315	-	PA14_12140		CDS	24					0	0	0	1	1	0	0	0
1052119	+							PA14_12160		0	0	0	1	0	0	1	1
1052864	-	PA14_12160		CDS	26					0	1	0	0	1	0	0	0
1056577	-					PA14_12230	leuS			1	1	0	0	0	1	0	0
1058060	-	PA14_12230	leuS	CDS	29					1	1	0	1	1	0	0	0
1058154	+	PA14_12260		CDS	48					0	1	0	1	1	0	0	0
1058197	+	PA14_12260		CDS	5					1	0	0	0	1	0	0	0
1063469	-					PA14_12330				1	0	0	0	0	1	0	0
1063546	-					PA14_12330				1	1	0	0	0	1	0	0
1063602	-	PA14_12330		CDS	34					1	1	0	0	1	0	0	0
1065104	-	PA14_12350	orf2	CDS	27					1	0	0	0	1	0	0	0
1066165	-	PA14_12370		CDS	63					1	0	0	0	1	0	0	0
1067027	-					PA14_12390	hemL			1	0	0	0	0	1	0	0
1067646	-	PA14_12390	hemL	CDS	52	PA14_12400	thiE			1	0	0	0	1	1	0	0
1067789	-	PA14_12390	hemL	CDS	195	PA14_12400	thiE			1	0	0	0	1	1	0	0
1069056	-					PA14_12410	thiD			1	0	0	0	0	1	0	0
1069197	+									1	1	0	0	0	0	0	1
1069919	-									0	0	0	1	0	0	0	1
1071760	+	PA14_12440		CDS	62					0	1	0	0	1	0	0	0
1071799	+	PA14_12440		CDS	23					1	0	0	0	1	0	0	0
1073665	+	PA14_12470		CDS	462	PA14_12450				1	0	0	0	1	1	0	0
1073674	+	PA14_12470		CDS	453	PA14_12450				1	0	0	0	1	1	0	0
1074613	+	PA14_12490		CDS	0	PA14_12490				1	0	0	0	1	1	0	0
1077898	-	PA14_12530		CDS	26					1	0	0	0	1	0	0	0
1079460	-	PA14_12560		CDS	144					1	0	0	0	1	0	0	0
1091651	+	PA14_12740		CDS	185					1	0	0	0	1	0	0	0
1094958	-					PA14_12770				1	0	0	0	0	1	0	0
1100893	+					PA14_12820				0	0	0	1	0	1	0	0
1101890	+	PA14_12840		CDS	118					1	1	0	0	1	0	0	0
1102564	+	PA14_12850		CDS	61	PA14_12840				1	1	0	0	1	1	0	0
1106753	-	PA14_12900		CDS	51					1	0	0	0	1	0	0	0
1106859	-	PA14_12900		CDS	157					1	1	0	1	1	0	0	0
1111210	+	PA14_12980		CDS	27					1	0	0	0	1	0	0	0
1111245	+					PA14_12980				1	0	0	0	0	1	0	0
1116665	-	PA14_13000		CDS	159					1	1	0	0	1	0	0	0
1117690	+	PA14_13030	cioA	CDS	209					1	1	0	0	1	0	0	0
1120568	+									1	1	0	1	0	0	0	1
1124162	-	PA14_13090		CDS	24					1	0	0	0	1	0	0	0
1126180	+	PA14_13130		CDS	34					0	1	0	1	1	0	0	0
1126661	-							PA14_13130		1	0	0	1	0	0	1	1
1135094	-	PA14_13170		CDS	63					1	1	0	0	1	0	0	0
1135383	+	PA14_13190		CDS	152					1	0	0	0	1	0	0	0
1138060	-	PA14_13210		CDS	49					0	1	0	1	1	0	0	0
1138629	-	PA14_13220		CDS	27					0	1	0	0	1	0	0	0
1140083	+	PA14_13260	moaB1	CDS	26					1	0	0	0	1	0	0	0
1141926	-									0	1	0	0	0	0	0	1
1148635	-									1	0	0	0	0	0	0	1
1151012	-	PA14_13370		CDS	209	PA14_13380				1	0	0	0	1	1	0	0
1151738	-	PA14_13390		CDS	23					1	1	1	0	1	0	0	0
1171223	-	PA14_13610		CDS	111					1	1	0	0	1	0	0	0
1171224	-	PA14_13610		CDS	112					1	0	0	0	1	0	0	0
1178055	-	PA14_13720		CDS	22					1	0	0	0	1	0	0	0
1178904	-	PA14_13730	narL	CDS	128	PA14_13740	narX			0	0	0	1	1	1	0	0
1180789	+	PA14_13750	narK1	CDS	28					1	0	0	0	1	0	0	0
1180790	+	PA14_13750	narK1	CDS	27					1	0	0	0	1	0	0	0
1180801	-	PA14_13740	narX	CDS	159					1	1	0	0	1	0	0	0
1192513	+									0	1	0	1	0	0	0	1
1193106	-	PA14_13870		CDS	106	PA14_13880				0	1	0	0	1	1	0	0
1194664	+									1	1	0	0	0	0	0	1
1194946	-									1	0	0	0	0	0	0	1
1195342	+	PA14_13920		CDS	123					1	0	0	0	1	0	0	0
1195619	-							PA14_13920		1	0	0	0	0	0	1	1
1195660	-									1	0	0	0	0	0	0	1
1196220	-									1	1	0	0	0	0	0	1
1197623	+	PA14_13950		CDS	301	PA14_13940				1	0	0	0	1	1	0	0
1197626	+	PA14_13950		CDS	298	PA14_13940				1	0	0	0	1	1	0	0
1197666	+	PA14_13950		CDS	258	PA14_13940				1	1	0	0	1	1	0	0
1198169	-							PA14_13950		0	0	0	1	0	0	1	1
1198173	+					PA14_13950				1	1	0	0	0	1	0	0
1198231	-							PA14_13950		0	0	0	1	0	0	1	1
1203387	-					PA14_14040	rhl			1	0	0	0	0	1	0	0
1204912	-	PA14_14040	rhl	CDS	379			PA14_14060		1	0	0	0	1	0	1	0
1207416	-	PA14_14080	estB	CDS	38					1	0	0	0	1	0	0	0
1209205	+	PA14_14130		CDS	380	PA14_14110	pcs			1	0	0	0	1	1	0	0
1217737	+	PA14_14270		CDS	78					1	1	0	0	1	0	0	0
1221357	-	PA14_14300		CDS	95	PA14_14310				1	0	0	0	1	1	0	0
1221495	-	PA14_14310		CDS	0	PA14_14310				1	1	0	0	1	1	0	0
1222685	+							PA14_14330		1	0	0	0	0	0	1	1
1225145	-					PA14_14360				1	0	0	0	0	1	0	0
1225817	-					PA14_14360				1	0	0	0	0	1	0	0
1225968	-	PA14_14360		CDS	22					1	0	0	0	1	0	0	0
1228882	-	PA14_14390		CDS	69					1	0	0	0	1	0	0	0
1232219	-					PA14_14440	valS			1	0	0	0	0	1	0	0
1232555	-					PA14_14440	valS			1	0	0	0	0	1	0	0
1233211	-					PA14_14440	valS			1	0	0	0	0	1	0	0
1234962	+							PA14_14460	holC	0	0	0	1	0	0	1	1
1237037	-	PA14_14470	pepA	CDS	191					1	0	0	0	1	0	0	0
1237071	-	PA14_14470	pepA	CDS	225					1	1	0	0	1	0	0	0
1239796	+					PA14_14500	yjgP			1	0	0	0	0	1	0	0
1240461	+					PA14_14510	yjgQ			1	0	0	0	0	1	0	0
1240893	+					PA14_14510	yjgQ			1	1	0	0	0	1	0	0
1242105	+	PA14_14530		CDS	27					0	1	0	0	1	0	0	0
1243340	+					PA14_14530				1	0	0	0	0	1	0	0
1243913	+	PA14_14540		CDS	27					1	1	1	0	1	0	0	0
1244005	+	PA14_14550		CDS	83	PA14_14540				1	1	1	1	1	1	0	0
1244826	-	PA14_14570		tRNA	0	PA14_14570				1	1	1	1	1	1	0	0
1247112	-									0	0	0	1	0	0	0	1
1249933	+					PA14_14650	secF			0	0	0	1	0	1	0	0
1250273	+	PA14_14660	ycfJ	CDS	249	PA14_14650	secF			0	1	0	0	1	1	0	0
1250475	+	PA14_14660	ycfJ	CDS	47					1	1	0	1	1	0	0	0
1252019	-	PA14_14680	suhB	CDS	29					1	0	0	0	1	0	0	0
1252088	+	PA14_14690		CDS	54					0	1	0	0	1	0	0	0
1253806	+	PA14_14710		CDS	30					0	1	0	0	1	0	0	0
1253814	+	PA14_14710		CDS	22					0	1	0	0	1	0	0	0
1253957	+	PA14_14730	iscS	CDS	400	PA14_14710				0	1	0	0	1	1	0	0
1254304	+	PA14_14730	iscS	CDS	53	PA14_14710				1	1	0	0	1	1	0	0
1255525	+	PA14_14740	iscU	CDS	82	PA14_14730	iscS			1	0	0	0	1	1	0	0
1255642	+	PA14_14750	icsA	CDS	379	PA14_14740	iscU			0	1	0	0	1	1	0	0
1258764	+	PA14_14800	fdx2	CDS	18	PA14_14780	hscA			1	1	0	1	1	1	0	0
1259048	+	PA14_14810		CDS	98	PA14_14800	fdx2			0	1	0	0	1	1	0	0
1259524	+	PA14_14820	ndk	CDS	66					1	1	0	0	1	0	0	0
1259565	+	PA14_14820	ndk	CDS	25					1	1	0	0	1	0	0	0
1259572	-									1	0	0	0	0	0	0	1
1261181	+	PA14_14850	pilF	CDS	22	PA14_14830				0	1	0	0	1	1	0	0
1261291	+					PA14_14850	pilF			0	1	0	0	0	1	0	0
1261788	-							PA14_14850	pilF	0	0	0	1	0	0	1	1
1261854	+	PA14_14860		CDS	104	PA14_14850	pilF			1	0	0	0	1	1	0	0
1265331	+	PA14_14900		CDS	117	PA14_14890	hisS			1	1	0	0	1	1	0	0
1267296	+	PA14_14930	engA	CDS	18					1	0	0	0	1	0	0	0
1271011	+	PA14_14975		CDS	145	PA14_14960	yafV			0	1	0	0	1	1	0	0
1274504	-					PA14_15030	leuA			1	0	0	0	0	1	0	0
1275908	+	PA14_15050		CDS	117					1	0	0	0	1	0	0	0
1276176	+	PA14_15070	oprC	CDS	431	PA14_15050				1	0	0	0	1	1	0	0
1276380	+	PA14_15070	oprC	CDS	227	PA14_15050				1	1	0	0	1	1	0	0
1281046	-	PA14_15090		CDS	375	PA14_15100				0	1	0	0	1	1	0	0
1281759	+	PA14_15110		CDS	19					1	1	0	0	1	0	0	0
1282095	+	PA14_15120		CDS	201	PA14_15110				1	0	0	0	1	1	0	0
1297663	+	PA14_15310	guaB	CDS	30					1	0	0	0	1	0	0	0
1297814	+					PA14_15310	guaB			1	0	0	0	0	1	0	0
1297910	+					PA14_15310	guaB			1	0	0	0	0	1	0	0
1299221	+	PA14_15340	guaA	CDS	21					1	0	0	0	1	0	0	0
1299366	+					PA14_15340	guaA			1	0	0	0	0	1	0	0
1299876	+					PA14_15340	guaA			1	0	0	0	0	1	0	0
1300963	+	PA14_15350		CDS	163					0	0	0	1	1	0	0	0
1300966	+	PA14_15350		CDS	160					1	1	0	0	1	0	0	0
1301046	-									1	1	0	0	0	0	0	1
1301078	+	PA14_15350		CDS	48					0	0	0	1	1	0	0	0
1301088	-									0	0	0	1	0	0	0	1
1301348	+					PA14_15350				1	0	0	0	0	1	0	0
1302747	-					PA14_15360				0	1	0	0	0	1	0	0
1303414	+							PA14_15360		0	1	0	0	0	0	1	1
1303723	-	PA14_15360		CDS	0	PA14_15360				1	1	0	0	1	1	0	0
1303828	+	PA14_15380	repA	CDS	224					1	0	0	0	1	0	0	0
1303947	+	PA14_15380	repA	CDS	105			PA14_15370		1	0	0	0	1	0	1	0
1305153	+					PA14_15400	repC			1	0	0	0	0	1	0	0
1305610	+					PA14_15400	repC			0	1	0	0	0	1	0	0
1306425	-					PA14_15430	tnpR			0	0	0	1	0	1	0	0
1311145	+	PA14_15480	merR	CDS	25					1	1	0	0	1	0	0	0
1313071	+	PA14_15520	trbJ	CDS	220					0	0	0	1	1	0	0	0
1313474	-							PA14_15520	trbJ	1	0	0	1	0	0	1	1
1314220	+	PA14_15540	trbL	CDS	146	PA14_15530	trbK			1	0	0	0	1	1	0	0
1316887	-	PA14_15560		CDS	75					0	1	0	0	1	0	0	0
1317101	+	PA14_15570		CDS	47					1	0	0	0	1	0	0	0
1317102	+	PA14_15570		CDS	46					1	1	0	0	1	0	0	0
1317147	+	PA14_15570		CDS	1					1	0	0	0	1	0	0	0
1317162	-	PA14_15560		CDS	350			PA14_15570		1	0	0	0	1	0	1	0
1318496	-							PA14_15580		0	0	0	1	0	0	1	1
1320077	+					PA14_15580				0	0	0	1	0	1	0	0
1322021	-							PA14_15590		1	1	0	0	0	0	1	1
1322634	+					PA14_15590				0	0	0	1	0	1	0	0
1322768	+					PA14_15590				0	1	0	0	0	1	0	0
1327048	-							PA14_15610		0	1	0	0	0	0	1	1
1327074	+					PA14_15610				0	1	0	0	0	1	0	0
1327464	+									1	1	0	0	0	0	0	1
1330285	+							PA14_15650		0	1	0	0	0	0	1	1
1331236	+	PA14_15660		CDS	114					1	0	0	0	1	0	0	0
1333915	+					PA14_15680	cumB			0	1	0	0	0	1	0	0
1337058	-					PA14_15720	yfhD			1	1	0	0	0	1	0	0
1337763	-					PA14_15720	yfhD			1	1	0	0	0	1	0	0
1337884	+							PA14_15720	yfhD	0	0	0	1	0	0	1	1
1338277	-	PA14_15720	yfhD	CDS	114					1	1	0	0	1	0	0	0
1339694	+					PA14_15740	purL			1	0	0	0	0	1	0	0
1341363	+					PA14_15740	purL			1	0	0	0	0	1	0	0
1342808	-									0	1	0	0	0	0	0	1
1350928	-	PA14_15830		CDS	332	PA14_15840				1	1	0	0	1	1	0	0
1350962	-	PA14_15830		CDS	366	PA14_15840				1	1	0	1	1	1	0	0
1351481	-	PA14_15840		CDS	140	PA14_15850				1	1	0	0	1	1	0	0
1351494	+							PA14_15850		0	0	0	1	0	0	1	1
1352066	+	PA14_15860		CDS	31					1	1	0	0	1	0	0	0
1352450	+	PA14_15870		CDS	296	PA14_15860				1	1	0	0	1	1	0	0
1352604	+	PA14_15870		CDS	142	PA14_15860				1	1	0	0	1	1	0	0
1352633	+	PA14_15870		CDS	113	PA14_15860				1	1	0	0	1	1	0	0
1357513	-					PA14_15930	yfjD			1	0	0	0	0	1	0	0
1358555	-	PA14_15930	yfjD	CDS	207	PA14_15940				1	0	0	0	1	1	0	0
1359433	+	PA14_15960	ffh	CDS	29					1	0	0	0	1	0	0	0
1359734	+					PA14_15960	ffh			1	0	0	0	0	1	0	0
1360587	+	PA14_15970	rpsP	CDS	458	PA14_15960	ffh			0	1	0	0	1	1	0	0
1360788	+	PA14_15970	rpsP	CDS	257	PA14_15960	ffh			1	0	0	0	1	1	0	0
1361625	+	PA14_15990	trmD	CDS	221	PA14_15980	rimM			0	1	0	0	1	1	0	0
1362047	+					PA14_15990	trmD			1	1	0	0	0	1	0	0
1362559	+	PA14_16000	rplS	CDS	87	PA14_15990	trmD			1	0	0	0	1	1	0	0
1362601	+	PA14_16000	rplS	CDS	45	PA14_15990	trmD			1	1	0	0	1	1	0	0
1364360	+									1	0	0	0	0	0	0	1
1364431	-	PA14_16020		CDS	102					0	1	0	1	1	0	0	0
1367494	+	PA14_16050	dsbC	CDS	21					1	0	0	0	1	0	0	0
1367594	+					PA14_16050	dsbC			1	0	0	0	0	1	0	0
1368263	+	PA14_16070	hom	CDS	194					1	0	0	0	1	0	0	0
1368305	+	PA14_16070	hom	CDS	152					1	0	0	0	1	0	0	0
1371616	-					PA14_16100				0	1	0	0	0	1	0	0
1372140	-					PA14_16100				0	1	0	0	0	1	0	0
1372317	-					PA14_16100				0	1	0	0	0	1	0	0
1374599	+	PA14_16140		CDS	177					0	1	0	0	1	0	0	0
1374725	+	PA14_16140		CDS	51					1	0	0	0	1	0	0	0
1376533	+	PA14_16180		CDS	129	PA14_16160				1	0	0	0	1	1	0	0
1377713	+					PA14_16180				1	0	0	0	0	1	0	0
1379245	-							PA14_16190		1	1	0	0	0	0	1	1
1380955	-							PA14_16190		0	1	0	0	0	0	1	1
1387286	-									0	1	0	0	0	0	0	1
1387380	+	PA14_16250	lasB	CDS	141					1	1	1	0	1	0	0	0
1390575	+					PA14_16270				1	0	0	0	0	1	0	0
1391607	-	PA14_16280		CDS	122					0	1	0	0	1	0	0	0
1391629	+	PA14_16290		CDS	59					0	1	0	0	1	0	0	0
1398151	+							PA14_16360		1	0	0	1	0	0	1	1
1400134	+	PA14_16370		CDS	34					1	1	0	0	1	0	0	0
1405498	+	PA14_16430	wspA	CDS	147					1	1	0	0	1	0	0	0
1405531	+	PA14_16430	wspA	CDS	112					1	1	0	1	1	0	0	0
1411859	+	PA14_16480	wspF	CDS	184	PA14_16470	wspE			0	1	0	0	1	1	0	0
1411978	+	PA14_16480	wspF	CDS	65	PA14_16470	wspE			0	1	0	0	1	1	0	0
1413304	+					PA14_16500	wspR			1	0	0	0	0	1	0	0
1414698	+					PA14_16510				1	0	0	0	0	1	0	0
1418005	+	PA14_16560		CDS	122	PA14_16550				0	1	0	0	1	1	0	0
1419185	+					PA14_16580				1	0	0	0	0	1	0	0
1419727	-							PA14_16580		0	0	0	1	0	0	1	1
1419974	+	PA14_16590		CDS	77	PA14_16580				1	0	0	0	1	1	0	0
1423949	-	PA14_16640		CDS	98					0	1	0	0	1	0	0	0
1424002	-	PA14_16640		CDS	151					1	1	0	1	1	0	0	0
1424259	-	PA14_16640		CDS	407	PA14_16660	cadA			0	1	0	1	1	1	0	0
1426506	-	PA14_16660	cadA	CDS	25					1	0	0	0	1	0	0	0
1426532	+	PA14_16670	cadR	CDS	63					1	1	0	0	1	0	0	0
1427492	-	PA14_16680		CDS	74					0	1	0	0	1	0	0	0
1427603	+	PA14_16690	ppc	CDS	23					1	1	0	0	1	0	0	0
1430327	+	PA14_16700	adk	CDS	96					1	0	0	0	1	0	0	0
1431909	+	PA14_16720		CDS	19					1	1	0	0	1	0	0	0
1437607	+	PA14_16800		CDS	38					1	1	0	0	1	0	0	0
1437693	+					PA14_16800				1	0	0	0	0	1	0	0
1439915	+					PA14_16820				1	0	0	0	0	1	0	0
1441100	+					PA14_16820				1	0	0	0	0	1	0	0
1450334	+					PA14_16910				1	0	0	0	0	1	0	0
1454346	-	PA14_16970		CDS	58					1	0	0	0	1	0	0	0
1455336	-	PA14_16990		CDS	84					1	1	1	1	1	0	0	0
1460532	+							PA14_17040	glnD	1	1	0	0	0	0	1	1
1462715	+	PA14_17060	rpsB	CDS	397			PA14_17050	map	0	0	0	1	1	0	1	0
1462853	-	PA14_17050	map	CDS	6					1	1	0	0	1	0	0	0
1462892	-	PA14_17050	map	CDS	45					1	1	0	0	1	0	0	0
1463949	+	PA14_17070	tsf	CDS	34					0	1	0	0	1	0	0	0
1465024	+	PA14_17080	pyrH	CDS	27					1	1	0	0	1	0	0	0
1465742	+	PA14_17100	frr	CDS	49	PA14_17080	pyrH			1	1	0	0	1	1	0	0
1468598	+					PA14_17130	dxr			1	0	0	0	0	1	0	0
1470247	+	PA14_17150		CDS	316	PA14_17140	yaeL			0	1	0	0	1	1	0	0
1470811	-							PA14_17150		0	1	0	0	0	0	1	1
1471012	+					PA14_17150				1	1	0	0	0	1	0	0
1471614	+					PA14_17150				0	1	0	0	0	1	0	0
1471966	+					PA14_17150				1	0	0	0	0	1	0	0
1472555	+	PA14_17170	ompH	CDS	444	PA14_17150				0	1	0	0	1	1	0	0
1472661	+	PA14_17170	ompH	CDS	338	PA14_17150				0	1	0	0	1	1	0	0
1472949	+	PA14_17170	ompH	CDS	50					0	1	0	0	1	0	0	0
1474258	+	PA14_17190	fabZ	CDS	354	PA14_17180	lpxD			1	1	0	0	1	1	0	0
1474608	-									0	0	0	1	0	0	0	1
1475305	+					PA14_17210	lpxA			1	0	0	0	0	1	0	0
1476878	+	PA14_17230	rnhB	CDS	87	PA14_17220	lpxB			1	0	0	0	1	1	0	0
1477680	+	PA14_17250	yaaJ	CDS	107					1	0	0	0	1	0	0	0
1477795	+					PA14_17250	yaaJ			1	0	0	0	0	1	0	0
1479689	+					PA14_17260	dnaE			1	0	0	0	0	1	0	0
1482843	+	PA14_17270	accA	CDS	160	PA14_17260	dnaE			0	1	0	0	1	1	0	0
1482923	+	PA14_17270	accA	CDS	80					1	1	0	0	1	0	0	0
1482960	+	PA14_17270	accA	CDS	43					0	1	0	0	1	0	0	0
1482982	+	PA14_17270	accA	CDS	21					1	0	0	0	1	0	0	0
1483155	+					PA14_17270	accA			1	0	0	0	0	1	0	0
1485377	+	PA14_17290	pyrG	CDS	145					0	1	0	0	1	0	0	0
1485475	+	PA14_17290	pyrG	CDS	47					1	0	0	0	1	0	0	0
1485507	+	PA14_17290	pyrG	CDS	15					1	0	0	1	1	0	0	0
1487383	-							PA14_17310	kdsA	0	1	0	0	0	0	1	1
1488033	-									0	1	0	0	0	0	0	1
1489016	+	PA14_17330		CDS	382	PA14_17320	eno			0	1	0	0	1	1	0	0
1489031	+	PA14_17330		CDS	367	PA14_17320	eno			1	0	0	0	1	1	0	0
1495087	+	PA14_17420	ispF	CDS	24					1	0	0	0	1	0	0	0
1496533	+	PA14_17450	surE	CDS	103	PA14_17440	truD			1	1	0	0	1	1	0	0
1498728	+	PA14_17480	rpoS	CDS	369	PA14_17470	nlpD			0	0	0	1	1	1	0	0
1498732	+	PA14_17480	rpoS	CDS	365	PA14_17470	nlpD			1	1	1	0	1	1	0	0
1498813	+	PA14_17480	rpoS	CDS	284	PA14_17470	nlpD			0	0	1	0	1	1	0	0
1500641	-					PA14_17490	fdxA			0	0	0	1	0	1	0	0
1500944	-	PA14_17490	fdxA	CDS	94	PA14_17500	mutS			1	0	0	0	1	1	0	0
1501029	+							PA14_17500	mutS	1	0	0	0	0	0	1	1
1505352	+	PA14_17530	recA	CDS	53					1	1	0	0	1	0	0	0
1509566	-	PA14_17570		CDS	76					1	0	0	0	1	0	0	0
1509648	+	PA14_17580		CDS	22					1	1	0	0	1	0	0	0
1509757	-	PA14_17570		CDS	267			PA14_17580		1	0	0	0	1	0	1	0
1512939	-	PA14_17600		CDS	90					1	0	0	0	1	0	0	0
1518648	+	PA14_17670		CDS	320			PA14_17660		1	0	0	0	1	0	1	0
1519735	+					PA14_17675	dgkA			1	0	0	0	0	1	0	0
1521829	-	PA14_17690		CDS	85					1	0	0	0	1	0	0	0
1543066	-	PA14_17940	glpR	CDS	464	PA14_17960	glpK			1	0	0	0	1	1	0	0
1543526	-					PA14_17960	glpK			1	0	0	0	0	1	0	0
1544500	-	PA14_17960	glpK	CDS	175	PA14_17980	glpF			1	0	0	0	1	1	0	0
1544783	-	PA14_17960	glpK	CDS	458	PA14_17980	glpF			1	0	0	0	1	1	0	0
1544871	-					PA14_17980	glpF			1	1	0	0	0	1	0	0
1545260	+	PA14_17990	ybaK	CDS	209					1	0	0	0	1	0	0	0
1545836	+	PA14_18010	glpK	CDS	167	PA14_17990	ybaK			1	0	0	0	1	1	0	0
1547662	+	PA14_18020		CDS	21					1	0	0	0	1	0	0	0
1550644	-	PA14_18060		CDS	22					1	0	0	0	1	0	0	0
1553192	-					PA14_18100				1	1	0	0	0	1	0	0
1553376	-	PA14_18100		CDS	29					1	1	0	0	1	0	0	0
1583762	-					PA14_18450	algI			0	1	0	0	0	1	0	0
1584354	+							PA14_18470	algL	0	0	0	1	0	0	1	1
1587124	+							PA14_18500	algG	1	0	0	0	0	0	1	1
1596552	+							PA14_18590		1	0	0	0	0	0	1	1
1597011	-	PA14_18590		CDS	21					1	0	0	0	1	0	0	0
1598329	-	PA14_18600		CDS	150	PA14_18610	argF			1	1	1	1	1	1	0	0
1607859	-	PA14_18670	bfrB	CDS	7					1	0	0	0	1	0	0	0
1608303	-	PA14_18680	bfd	CDS	20					0	1	0	0	1	0	0	0
1608311	-	PA14_18680	bfd	CDS	28					0	1	0	0	1	0	0	0
1608333	+	PA14_18690	ahpC	CDS	210					0	0	0	1	1	0	0	0
1608449	+	PA14_18690	ahpC	CDS	94					1	1	0	1	1	0	0	0
1611143	+	PA14_18720	motY	CDS	31					1	0	0	0	1	0	0	0
1612226	+	PA14_18740	argG	CDS	31					1	0	0	0	1	0	0	0
1612339	+					PA14_18740	argG			1	0	0	0	0	1	0	0
1613944	-					PA14_18750	gloA1			0	1	0	0	0	1	0	0
1613978	-	PA14_18750	gloA1	CDS	26					0	1	0	0	1	0	0	0
1613981	-	PA14_18750	gloA1	CDS	29					1	0	0	0	1	0	0	0
1620664	+	PA14_18800		CDS	24					0	1	0	0	1	0	0	0
1626555	+					PA14_18860				0	1	0	0	0	1	0	0
1627785	-	PA14_18870		CDS	30					1	1	1	1	1	0	0	0
1641554	-	PA14_18985		CDS	151					0	0	0	1	1	0	0	0
1641578	+									0	0	0	1	0	0	0	1
1644245	-	PA14_19030		CDS	0	PA14_19030				1	0	0	0	1	1	0	0
1644279	-	PA14_19030		CDS	34	PA14_19050	metG			1	1	0	1	1	1	0	0
1647608	+	PA14_19090	dcd	CDS	34					1	0	0	0	1	0	0	0
1648405	+	PA14_19100	rhlA	CDS	227					1	1	1	1	1	0	0	0
1650961	+	PA14_19120	rhlR	CDS	29					1	0	0	0	1	0	0	0
1651601	-							PA14_19120	rhlR	0	0	0	1	0	0	1	1
1651796	+	PA14_19130	rhlI	CDS	100					1	1	0	1	1	0	0	0
1652332	+	PA14_19140	pheC	CDS	324	PA14_19130	rhlI			0	1	0	0	1	1	0	0
1653158	+	PA14_19150	yigM	CDS	398	PA14_19140	pheC			0	1	0	0	1	1	0	0
1655577	-					PA14_19170	yafL			0	1	0	0	0	1	0	0
1655635	-					PA14_19170	yafL			1	0	0	0	0	1	0	0
1656176	-	PA14_19170	yafL	CDS	247					1	1	0	0	1	0	0	0
1664766	-					PA14_19310				1	0	0	0	0	1	0	0
1665475	-	PA14_19310		CDS	31					1	0	0	0	1	0	0	0
1674735	+	PA14_19380		CDS	457			PA14_19370	asnB	0	0	0	1	1	0	1	0
1674739	+	PA14_19380		CDS	453			PA14_19370	asnB	1	1	0	0	1	0	1	0
1674740	+	PA14_19380		CDS	452			PA14_19370	asnB	1	1	0	0	1	0	1	0
1675113	-	PA14_19370	asnB	CDS	62					1	0	0	1	1	0	0	0
1675198	+					PA14_19380				0	0	0	1	0	1	0	0
1675685	+									1	1	0	0	0	0	0	1
1678861	+	PA14_19410		CDS	21					1	0	0	0	1	0	0	0
1681812	+	PA14_19450		CDS	26					1	0	0	0	1	0	0	0
1684740	-	PA14_19480		CDS	30					0	1	0	0	1	0	0	0
1685226	-							PA14_19490	lsfA	0	1	0	0	0	0	1	1
1685605	+	PA14_19500	ssuA	CDS	200					0	1	0	0	1	0	0	0
1694265	-	PA14_19610		CDS	52					1	0	0	0	1	0	0	0
1694538	-	PA14_19610		CDS	325	PA14_19620	folX			1	0	0	0	1	1	0	0
1694745	-	PA14_19620	folX	CDS	32	PA14_19630	folE1			1	0	0	0	1	1	0	0
1696029	-	PA14_19640	ydgB	CDS	32					0	1	0	0	1	0	0	0
1696918	+	PA14_19660	mioC	CDS	27					1	0	0	0	1	0	0	0
1708977	-							PA14_19830		1	0	0	0	0	0	1	1
1719317	-	PA14_19950		CDS	48					1	1	0	1	1	0	0	0
1724619	+	PA14_20020	hasAp	CDS	79					0	0	0	1	1	0	0	0
1735740	+	PA14_20140	fpr	CDS	190					1	0	0	0	1	0	0	0
1735874	+	PA14_20140	fpr	CDS	56					1	0	0	0	1	0	0	0
1747875	-	PA14_20280		CDS	427	PA14_20290	algZ			0	1	0	0	1	1	0	0
1748046	-	PA14_20290	algZ	CDS	118					1	1	0	1	1	0	0	0
1757346	+	PA14_20440	phnN	CDS	251	PA14_20430	phnM			0	1	0	0	1	1	0	0
1759755	-	PA14_20480		CDS	51					1	1	0	0	1	0	0	0
1760535	+	PA14_20500		tRNA	0	PA14_20500				1	1	1	1	1	1	0	0
1760859	-	PA14_20491		CDS	444					0	1	0	0	1	0	0	0
1760918	-									1	0	0	0	0	0	0	1
1761705	+									1	0	0	0	0	0	0	1
1761706	+									1	0	0	0	0	0	0	1
1762118	-									0	0	0	1	0	0	0	1
1762364	+	PA14_20510		CDS	144					1	0	0	0	1	0	0	0
1766275	+					PA14_20530				0	0	0	1	0	1	0	0
1768474	+	PA14_20560	amiE	CDS	134	PA14_20550-PA14_20560	amiE leader			1	1	0	1	1	1	0	0
1768533	+	PA14_20560	amiE	CDS	75	PA14_20550-PA14_20560	amiE leader			1	1	0	0	1	1	0	0
1772934	+	PA14_20600		CDS	205					0	1	0	0	1	0	0	0
1773058	-									0	0	0	1	0	0	0	1
1773075	+	PA14_20600		CDS	64					1	0	0	0	1	0	0	0
1773711	+					PA14_20600				0	1	0	0	0	1	0	0
1774331	-	PA14_20610	lecB	CDS	124					0	1	0	0	1	0	0	0
1774380	+	PA14_20620		CDS	294					1	0	0	0	1	0	0	0
1779227	+	PA14_20670		CDS	150					1	0	0	0	1	0	0	0
1783538	-					PA14_20700				1	1	0	0	0	1	0	0
1783970	-	PA14_20700		CDS	416	PA14_20720	flgN			1	0	0	0	1	1	0	0
1784461	-	PA14_20730	flgM	CDS	30					1	0	0	0	1	0	0	0
1785160	+	PA14_20750		CDS	246			PA14_20740	flgA	1	1	0	0	1	0	1	0
1787292	-									0	0	0	1	0	0	0	1
1787515	+	PA14_20770		CDS	39					1	1	0	0	1	0	0	0
1789123	-							PA14_20780		0	0	0	1	0	0	1	1
1790041	-									0	0	0	1	0	0	0	1
1792284	+	PA14_20820		CDS	19					1	1	0	0	1	0	0	0
1795207	+	PA14_20860		CDS	261					1	0	0	0	1	0	0	0
1795337	+	PA14_20860		CDS	131					0	0	0	1	1	0	0	0
1795412	+	PA14_20860		CDS	57					0	1	0	0	1	0	0	0
1800137	+	PA14_20890	rfaD	CDS	19					1	0	0	0	1	0	0	0
1803706	-	PA14_20940		CDS	174	PA14_20950	fabH2			1	0	0	0	1	1	0	0
1804788	-	PA14_20950	fabH2	CDS	250	PA14_20960				1	0	0	0	1	1	0	0
1809525	-					PA14_21010				1	0	0	0	0	1	0	0
1812690	-					PA14_21020				1	0	0	0	0	1	0	0
1812728	-					PA14_21020				1	0	0	0	0	1	0	0
1814147	-					PA14_21020				1	0	0	0	0	1	0	0
1814908	+							PA14_21020		0	0	0	1	0	0	1	1
1816815	-	PA14_21020		CDS	140					1	0	0	0	1	0	0	0
1816816	-	PA14_21020		CDS	141					1	0	0	0	1	0	0	0
1816835	+	PA14_21030		CDS	322					1	0	0	0	1	0	0	0
1816942	+	PA14_21030		CDS	215					1	1	0	0	1	0	0	0
1816980	+	PA14_21030		CDS	177					0	1	0	0	1	0	0	0
1817096	+	PA14_21030		CDS	61					1	0	0	0	1	0	0	0
1817926	-									1	0	0	0	0	0	0	1
1834558	-					PA14_21190				0	1	0	0	0	1	0	0
1837049	-	PA14_21220		CDS	51					1	1	1	1	1	0	0	0
1840298	+	PA14_21240		CDS	71					0	1	0	0	1	0	0	0
1840731	+	PA14_21250	alkB	CDS	0	PA14_21250	alkB			1	1	0	0	1	1	0	0
1841702	+	PA14_21260		CDS	38	PA14_21260	PhrS			1	1	1	1	1	1	0	0
1841872	+	PA14_21280		CDS	189	PA14_21260	PhrS			1	1	0	0	1	1	0	0
1846971	-	PA14_21310	phaJ1	CDS	64	PA14_21320				1	0	0	0	1	1	0	0
1846973	-	PA14_21310	phaJ1	CDS	66	PA14_21320				1	0	0	0	1	1	0	0
1847028	-	PA14_21310	phaJ1	CDS	121	PA14_21320				1	0	0	0	1	1	0	0
1850349	+					PA14_21370	fadD1			1	0	0	0	0	1	0	0
1857877	+	PA14_21440		CDS	31					1	1	0	0	1	0	0	0
1862084	-									0	0	0	1	0	0	0	1
1863010	+	PA14_21490		CDS	65	PA14_21480				0	0	0	1	1	1	0	0
1863164	+					PA14_21490				0	0	0	1	0	1	0	0
1863576	+					PA14_21490				0	0	0	1	0	1	0	0
1864360	+					PA14_21490				0	1	0	0	0	1	0	0
1866196	-	PA14_21510		CDS	21					0	1	0	0	1	0	0	0
1867445	+	PA14_21540	fabH-2	CDS	392					1	1	0	0	1	0	0	0
1867653	+	PA14_21540	fabH-2	CDS	184					0	1	0	0	1	0	0	0
1867685	+	PA14_21540	fabH-2	CDS	152					1	0	0	0	1	0	0	0
1869208	+	PA14_21560		CDS	289	PA14_21550				1	0	0	0	1	1	0	0
1869414	+	PA14_21560		CDS	83	PA14_21550				1	0	0	0	1	1	0	0
1876142	+	PA14_21630		CDS	24					1	1	0	0	1	0	0	0
1877502	+	PA14_21650		CDS	133					0	1	0	0	1	0	0	0
1878868	+	PA14_21690	lhr1	CDS	500	PA14_21680				0	1	0	0	1	1	0	0
1887069	+	PA14_21710		CDS	398			PA14_21700		0	1	0	0	1	0	1	0
1888090	+	PA14_21720		CDS	31					0	1	0	0	1	0	0	0
1888126	+					PA14_21720				0	1	0	0	0	1	0	0
1893707	-	PA14_21760	capB	CDS	151					1	1	0	0	1	0	0	0
1896678	+	PA14_21820		CDS	79					1	1	0	0	1	0	0	0
1896713	+	PA14_21820		CDS	44					1	0	0	0	1	0	0	0
1897756	+	PA14_21830		CDS	132					1	0	0	0	1	0	0	0
1898662	+	PA14_21850		CDS	495			PA14_21840		1	1	0	0	1	0	1	0
1899141	+	PA14_21850		CDS	16					1	0	0	0	1	0	0	0
1902834	-					PA14_21880	tsp			0	1	0	0	0	1	0	0
1903085	-					PA14_21880	tsp			0	1	0	0	0	1	0	0
1904303	+	PA14_21890	qor	CDS	86					0	1	0	0	1	0	0	0
1904368	-	PA14_21880	tsp	CDS	109					1	0	0	0	1	0	0	0
1915658	-	PA14_22020	minD	CDS	47					1	1	0	0	1	0	0	0
1916486	-	PA14_22040	minC	CDS	22					1	0	0	0	1	0	0	0
1917608	+	PA14_22060		CDS	22					0	1	0	0	1	0	0	0
1919505	-	PA14_22075		CDS	10					1	1	0	0	1	0	0	0
1919542	-	PA14_22075		CDS	47					1	0	0	0	1	0	0	0
1919764	-	PA14_22075		CDS	269					1	0	0	0	1	0	0	0
1921389	+									1	0	0	0	0	0	0	1
1921462	+									1	0	0	0	0	0	0	1
1921547	+									1	1	0	0	0	0	0	1
1921591	-									1	1	0	0	0	0	0	1
1921817	-									0	0	0	1	0	0	0	1
1922720	-	PA14_22080		CDS	25					1	1	0	0	1	0	0	0
1923404	+							PA14_22090		0	0	0	1	0	0	1	1
1923579	+							PA14_22090		1	0	0	0	0	0	1	1
1924550	+									0	0	0	1	0	0	0	1
1924744	-									0	0	0	1	0	0	0	1
1924801	-									1	1	0	1	0	0	0	1
1925843	-									0	0	0	1	0	0	0	1
1926394	-									0	0	0	1	0	0	0	1
1928039	-					PA14_22110				0	0	0	1	0	1	0	0
1928823	-	PA14_22110		CDS	404					0	0	0	1	1	0	0	0
1929825	+							PA14_22120		0	1	0	0	0	0	1	1
1930117	-					PA14_22120				0	0	0	1	0	1	0	0
1931120	+							PA14_22120		0	0	0	1	0	0	1	1
1931281	+							PA14_22120		0	1	0	0	0	0	1	1
1933233	+							PA14_22140		0	0	0	1	0	0	1	1
1934946	+									0	0	0	1	0	0	0	1
1939545	-									1	1	0	0	0	0	0	1
1940207	+							PA14_22270		1	0	0	0	0	0	1	1
1940874	+							PA14_22270		1	0	0	0	0	0	1	1
1941053	+							PA14_22270		1	0	0	0	0	0	1	1
1941283	+							PA14_22270		1	1	0	0	0	0	1	1
1942318	+							PA14_22290	vacJ	0	1	0	0	0	0	1	1
1945587	+	PA14_22340	yjcH	CDS	39					1	1	0	0	1	0	0	0
1945609	-									0	0	0	1	0	0	0	1
1950158	+	PA14_22400		CDS	52					0	1	0	0	1	0	0	0
1952183	-	PA14_22420		CDS	115					1	0	0	0	1	0	0	0
1952192	-	PA14_22420		CDS	124					1	0	0	0	1	0	0	0
1957081	-									0	1	0	0	0	0	0	1
1957825	+					PA14_22490	acpD			0	1	0	0	0	1	0	0
1959909	+							PA14_22520		0	0	0	1	0	0	1	1
1960765	+							PA14_22530		1	0	0	0	0	0	1	1
1960766	+							PA14_22530		1	0	0	0	0	0	1	1
1964062	-	PA14_22570	csaA	CDS	21					1	0	0	0	1	0	0	0
1971619	-	PA14_22660		CDS	65	PA14_22670	yrbF			1	0	0	0	1	1	0	0
1972273	-					PA14_22670	yrbF			1	0	0	0	0	1	0	0
1972543	-	PA14_22670	yrbF	CDS	193	PA14_22680	yrbE			1	0	0	0	1	1	0	0
1979614	-	PA14_22760	cpxR	CDS	248	PA14_22770				1	0	0	0	1	1	0	0
1980134	-	PA14_22770		CDS	389	PA14_22780	yciI			1	0	0	0	1	1	0	0
1980296	-	PA14_22780	yciI	CDS	76	PA14_22800	yciB			1	1	0	0	1	1	0	0
1980498	-	PA14_22780	yciI	CDS	278	PA14_22800	yciB			1	0	0	0	1	1	0	0
1980765	+	PA14_22820	yciV	CDS	259			PA14_22800	yciB	1	1	0	0	1	0	1	0
1980832	-	PA14_22800	yciB	CDS	23					1	1	0	0	1	0	0	0
1980851	+	PA14_22820	yciV	CDS	174					1	0	0	0	1	0	0	0
1986378	-					PA14_22890	gapA			1	0	0	0	0	1	0	0
1986550	-	PA14_22890	gapA	CDS	31					1	0	0	0	1	0	0	0
1986563	+	PA14_22910	edd	CDS	86					1	0	0	0	1	0	0	0
1992179	-									0	0	0	1	0	0	0	1
1992259	+	PA14_22980	gltB	CDS	47					1	0	0	0	1	0	0	0
1992354	+					PA14_22980	gltB			1	0	0	0	0	1	0	0
1994048	+					PA14_22990	gltF			1	0	0	0	0	1	0	0
1995151	+	PA14_23010	gltK	CDS	321	PA14_23000	gltG			0	0	0	1	1	1	0	0
1998161	+	PA14_23050		CDS	96					0	1	0	0	1	0	0	0
1998207	+	PA14_23050		CDS	48					1	1	0	0	1	0	0	0
1998229	-									0	1	0	0	0	0	0	1
2002383	+					PA14_23090	edaA			1	0	0	0	0	1	0	0
2003005	+					PA14_23090	edaA			1	0	0	0	0	1	0	0
2009595	+									0	0	0	1	0	0	0	1
2011870	-	PA14_23220	ubiG	CDS	24					1	1	0	0	1	0	0	0
2011905	-	PA14_23220	ubiG	CDS	59					1	0	0	0	1	0	0	0
2011964	-	PA14_23220	ubiG	CDS	118					1	0	0	0	1	0	0	0
2014592	+	PA14_23260	gyrA	CDS	162					1	0	0	0	1	0	0	0
2015013	+					PA14_23260	gyrA			1	0	0	0	0	1	0	0
2020715	+	PA14_23310		CDS	245	PA14_23290	hisC2			1	0	0	0	1	1	0	0
2022700	+	PA14_23320	cmk	CDS	500	PA14_23310				1	0	0	0	1	1	0	0
2023942	+	PA14_23330	rpsA	CDS	215					1	1	0	0	1	0	0	0
2024008	+	PA14_23330	rpsA	CDS	149					1	1	0	0	1	0	0	0
2024040	-									0	1	0	0	0	0	0	1
2025937	+	PA14_23340	ihfB	CDS	36					1	1	1	1	1	0	0	0
2026825	-									1	0	0	1	0	0	0	1
2027174	+					PA14_23360	wzz			0	1	0	0	0	1	0	0
2027205	+					PA14_23360	wzz			0	1	0	0	0	1	0	0
2027811	-							PA14_23360	wzz	0	1	0	0	0	0	1	1
2027906	+	PA14_23370	orfK	CDS	178	PA14_23360	wzz			1	1	1	1	1	1	0	0
2028401	-							PA14_23370	orfK	1	0	0	0	0	0	1	1
2028404	-							PA14_23370	orfK	0	0	0	1	0	0	1	1
2028585	+					PA14_23370	orfK			0	1	0	0	0	1	0	0
2028939	-							PA14_23370	orfK	0	0	0	1	0	0	1	1
2029182	+	PA14_23380	orfH	CDS	119	PA14_23370	orfK			0	1	0	0	1	1	0	0
2030430	+	PA14_23390	orfE	CDS	217	PA14_23380	orfH			0	1	0	0	1	1	0	0
2034185	+	PA14_23420		CDS	4					0	0	0	1	1	0	0	0
2034373	-							PA14_23420		0	0	0	1	0	0	1	1
2035846	+					PA14_23420				0	1	0	0	0	1	0	0
2036893	+					PA14_23430				0	0	0	1	0	1	0	0
2041005	+					PA14_23460	orfN			1	0	0	0	0	1	0	0
2041264	+	PA14_23470	wbpM	CDS	346					1	0	0	0	1	0	0	0
2041516	+	PA14_23470	wbpM	CDS	94					0	1	0	0	1	0	0	0
2041630	+					PA14_23470	wbpM			1	1	0	0	0	1	0	0
2042017	-							PA14_23470	wbpM	1	1	0	0	0	0	1	1
2042019	-							PA14_23470	wbpM	1	0	0	0	0	0	1	1
2053009	-									0	0	0	1	0	0	0	1
2053151	+	PA3133.1		tRNA	47					0	1	0	0	1	0	0	0
2053194	+	PA3133.1		tRNA	4					1	0	0	0	1	0	0	0
2053275	+	PA14_23570		tRNA	92					1	1	1	1	1	0	0	0
2053444	+	PA14_23580		tRNA	45					0	1	0	1	1	0	0	0
2053701	-									0	0	0	1	0	0	0	1
2058987	-	PA14_23670		CDS	23					1	0	0	0	1	0	0	0
2060324	-					PA14_23690				1	1	0	0	0	1	0	0
2060974	+	PA14_23700		CDS	81					1	1	0	0	1	0	0	0
2061971	+	PA14_23720		CDS	75					0	1	0	0	1	0	0	0
2063529	+	PA14_23750	leuC	CDS	43					1	1	0	0	1	0	0	0
2066483	+	PA14_23790	leuB	CDS	55					1	0	0	0	1	0	0	0
2066518	+	PA14_23790	leuB	CDS	20					1	0	0	0	1	0	0	0
2067932	+					PA14_23800	asd			1	0	0	0	0	1	0	0
2069853	+	PA14_23830	fimV	CDS	230	PA14_23810				1	1	0	1	1	1	0	0
2069930	+	PA14_23830	fimV	CDS	153					1	1	0	0	1	0	0	0
2069941	+	PA14_23830	fimV	CDS	142					1	0	0	0	1	0	0	0
2070280	+					PA14_23830	fimV			1	0	0	0	0	1	0	0
2071080	+					PA14_23830	fimV			1	0	0	0	0	1	0	0
2074544	+	PA14_23860	accD	CDS	185					1	1	0	0	1	0	0	0
2074662	+	PA14_23860	accD	CDS	67					1	1	0	1	1	0	0	0
2075592	+	PA14_23880	folC	CDS	6	PA14_23860	accD			1	1	0	0	1	1	0	0
2075956	+					PA14_23880	folC			1	0	0	0	0	1	0	0
2077294	+	PA14_23900	cvpA	CDS	318	PA14_23890				1	0	0	0	1	1	0	0
2077870	+					PA14_23900	cvpA			1	0	0	0	0	1	0	0
2078192	+	PA14_23920	purF	CDS	184					1	0	0	0	1	0	0	0
2078193	+	PA14_23920	purF	CDS	183					1	0	0	0	1	0	0	0
2082031	-					PA14_23970	xcpQ			0	1	0	0	0	1	0	0
2082086	-					PA14_23970	xcpQ			0	1	0	0	0	1	0	0
2084088	-	PA14_23970	xcpQ	CDS	152	PA14_23980	xcpP			1	1	0	0	1	1	0	0
2084347	-	PA14_23970	xcpQ	CDS	411	PA14_23980	xcpP			1	0	0	0	1	1	0	0
2084637	-					PA14_23980	xcpP			1	1	0	0	0	1	0	0
2084715	-	PA14_23980	xcpP	CDS	67					1	0	0	0	1	0	0	0
2084733	+	PA14_23990	xcpR	CDS	136					0	1	0	0	1	0	0	0
2084749	+	PA14_23990	xcpR	CDS	119					0	0	0	1	1	0	0	0
2084927	+					PA14_23990	xcpR			1	1	0	0	0	1	0	0
2086760	+					PA14_24010	xcpS			1	1	0	0	0	1	0	0
2087568	+	PA14_24020	xcpT	CDS	30	PA14_24010	xcpS			1	0	0	0	1	1	0	0
2087569	+	PA14_24020	xcpT	CDS	29	PA14_24010	xcpS			1	0	0	0	1	1	0	0
2093002	+									0	1	0	0	0	0	0	1
2097811	+	PA14_24180		CDS	52					1	1	0	0	1	0	0	0
2097863	+	PA14_24180		CDS	0	PA14_24180				1	0	0	0	1	1	0	0
2101299	+	PA14_24220	ppnK	CDS	31					1	0	0	0	1	0	0	0
2104115	+	PA14_24245		CDS	23					1	0	0	0	1	0	0	0
2104620	+					PA14_24260				0	1	0	0	0	1	0	0
2108024	+	PA14_24290	gbt	CDS	333					1	0	0	0	1	0	0	0
2111889	+	PA14_24310		CDS	38					0	1	0	0	1	0	0	0
2129848	+	PA14_24445	gdhB	CDS	196					1	0	0	0	1	0	0	0
2130019	+	PA14_24445	gdhB	CDS	25					1	0	0	0	1	0	0	0
2132521	+					PA14_24445	gdhB			1	0	0	0	0	1	0	0
2147958	+	PA14_24580		CDS	102					1	1	0	0	1	0	0	0
2148034	+	PA14_24580		CDS	26					0	0	0	1	1	0	0	0
2148507	+	PA14_24590		CDS	67	PA14_24580				1	0	0	0	1	1	0	0
2153593	-	PA14_24620		CDS	301					0	1	0	0	1	0	0	0
2154860	+							PA14_24650	rmf	0	0	0	1	0	0	1	1
2163898	+							PA14_24730		0	0	0	1	0	0	1	1
2165573	-	PA14_24770		CDS	28					1	1	1	0	1	0	0	0
2165649	-	PA14_24770		CDS	104					0	1	0	0	1	0	0	0
2165654	-	PA14_24770		CDS	109					1	0	0	1	1	0	0	0
2171404	+	PA14_24840		CDS	15					1	0	0	0	1	0	0	0
2174172	-	PA14_24870		tRNA	7					0	1	0	0	1	0	0	0
2174662	-	PA14_24880		CDS	122					1	0	0	0	1	0	0	0
2175307	+	PA14_24900	moaB2	CDS	28					1	1	0	0	1	0	0	0
2184148	+	PA14_24980		CDS	24					0	1	0	0	1	0	0	0
2185537	-	PA14_24990		CDS	129	PA14_25000	slt			0	1	0	0	1	1	0	0
2185575	-	PA14_24990		CDS	167	PA14_25000	slt			1	1	0	0	1	1	0	0
2186149	-					PA14_25000	slt			1	1	0	0	0	1	0	0
2190872	-	PA14_25040		CDS	27					1	1	0	0	1	0	0	0
2192387	-	PA14_25060		CDS	65					1	1	0	0	1	0	0	0
2192565	+	PA14_25080	fadB	CDS	185					1	1	0	0	1	0	0	0
2192721	-	PA14_25060		CDS	399					1	0	0	0	1	0	0	0
2192724	+	PA14_25080	fadB	CDS	26					1	1	0	0	1	0	0	0
2192738	+	PA14_25080	fadB	CDS	12					0	0	0	1	1	0	0	0
2194190	-							PA14_25080	fadB	0	1	0	1	0	0	1	1
2197089	+					PA14_25110	topA			1	0	0	0	0	1	0	0
2199599	+	PA14_25140		CDS	489	PA14_25130				1	0	0	0	1	1	0	0
2201480	-	PA14_25160	lexA	CDS	26					1	1	0	0	1	0	0	0
2201608	+	PA14_25180	psrA	CDS	78					1	1	0	0	1	0	0	0
2201662	+	PA14_25180	psrA	CDS	24					1	1	0	0	1	0	0	0
2201816	+					PA14_25180	psrA			1	0	0	0	0	1	0	0
2203514	+	PA14_25210		CDS	85	PA14_25195	nagZ			1	1	0	0	1	1	0	0
2211499	-							PA14_25270	aroP1	0	0	0	1	0	0	1	1
2211732	+	PA14_25280	nqrA	CDS	113					1	0	0	0	1	0	0	0
2212079	+					PA14_25280	nqrA			1	0	0	0	0	1	0	0
2217842	+					PA14_25360	apbE			1	0	0	0	0	1	0	0
2218928	+	PA14_25390	sth	CDS	185	PA14_25370				1	0	0	0	1	1	0	0
2219033	+	PA14_25390	sth	CDS	80					1	1	0	0	1	0	0	0
2222162	+	PA14_25430	lolC	CDS	127			PA14_25420		1	0	0	0	1	0	1	0
2225399	+					PA14_25450	lolE			1	0	0	0	0	1	0	0
2225858	-					PA14_25470				1	0	0	0	0	1	0	0
2226192	+	PA14_25480		CDS	89					1	1	0	0	1	0	0	0
2226203	+	PA14_25480		CDS	78					1	0	0	0	1	0	0	0
2230439	+	PA14_25520		CDS	248	PA14_25510	lpxK			0	1	0	0	1	1	0	0
2230601	+	PA14_25520		CDS	86	PA14_25510	lpxK			1	1	0	0	1	1	0	0
2236438	-					PA14_25560	rne			1	1	0	0	0	1	0	0
2236616	-	PA14_25560	rne	CDS	169					0	1	0	0	1	0	0	0
2236725	-	PA14_25560	rne	CDS	278					1	1	0	0	1	0	0	0
2236895	-	PA14_25560	rne	CDS	448					1	1	0	1	1	0	0	0
2237022	+	PA14_25580	rluC	CDS	0					1	1	0	1	1	0	0	0
2238517	+	PA14_25600	sppA	CDS	141	PA14_25590				1	0	0	0	1	1	0	0
2239354	+					PA14_25600	sppA			1	0	0	0	0	1	0	0
2240377	+	PA14_25620		CDS	32					0	1	0	1	1	0	0	0
2240407	+	PA14_25620		CDS	2					1	1	0	0	1	0	0	0
2240825	+	PA14_25630	rpmF	CDS	134	PA14_25620				1	0	1	1	1	1	0	0
2240828	+	PA14_25630	rpmF	CDS	131	PA14_25620				1	1	0	0	1	1	0	0
2240922	+	PA14_25630	rpmF	CDS	37	PA14_25620				1	0	0	0	1	1	0	0
2242193	+	PA14_25650	fabD	CDS	68					1	0	0	0	1	0	0	0
2243518	+					PA14_25660	fabG			0	1	0	0	0	1	0	0
2243840	+	PA14_25670	acpP	CDS	321	PA14_25660	fabG			1	1	0	0	1	1	0	0
2244054	+	PA14_25670	acpP	CDS	107					1	1	1	1	1	0	0	0
2244120	+	PA14_25670	acpP	CDS	41					1	1	1	0	1	0	0	0
2245770	+	PA14_25710	pabC	CDS	0	PA14_25690	fabF1			1	0	0	0	1	1	0	0
2246475	+	PA14_25730		CDS	116	PA14_25710	pabC			0	1	0	0	1	1	0	0
2246595	+					PA14_25730				1	0	0	0	0	1	0	0
2249291	+	PA14_25770	pilZ	CDS	23					1	1	0	0	1	0	0	0
2249330	+	PA14_25780	ycfH	CDS	355	PA14_25770	pilZ			1	0	0	0	1	1	0	0
2249989	+					PA14_25780	ycfH			1	0	0	0	0	1	0	0
2250474	+									1	0	0	0	0	0	0	1
2250595	-					PA14_25780-PA14_25790	RgsA			0	1	0	1	0	1	0	0
2252373	-							PA14_25800		0	1	0	1	0	0	1	1
2253193	+	PA14_25820		CDS	479	PA14_25810				1	0	0	0	1	1	0	0
2256244	+							PA14_25840		1	0	0	0	0	0	1	1
2256644	-	PA14_25840		CDS	72					1	0	0	1	1	0	0	0
2256655	+	PA14_25860	etfB	CDS	236					0	0	0	1	1	0	0	0
2256720	+	PA14_25860	etfB	CDS	171					0	1	0	0	1	0	0	0
2256785	+	PA14_25860	etfB	CDS	106					1	1	0	0	1	0	0	0
2256865	+	PA14_25860	etfB	CDS	26					1	0	0	0	1	0	0	0
2263352	-					PA14_25940				1	1	0	0	0	1	0	0
2263493	-	PA14_25940		CDS	50					1	0	0	0	1	0	0	0
2263575	+	PA14_25960	cobW	CDS	224					0	1	0	0	1	0	0	0
2270206	-	PA14_25980	aroF	CDS	335	PA14_25980-PA14_25990	P15			1	0	0	0	1	1	0	0
2273395	-									0	1	0	1	0	0	0	1
2275163	-	PA14_26020		CDS	85					0	1	0	0	1	0	0	0
2282090	+	PA14_26140	cifR	CDS	56					1	0	0	0	1	0	0	0
2287390	-	PA14_26190		CDS	23					0	1	0	0	1	0	0	0
2293042	+	PA14_26280		CDS	79					0	1	0	0	1	0	0	0
2296031	+	PA14_26330		CDS	34					1	0	0	0	1	0	0	0
2297615	+	PA14_26350		CDS	50					1	1	0	0	1	0	0	0
2303802	-	PA14_26420		CDS	292					1	1	0	0	1	0	0	0
2314883	+	PA14_26570		CDS	70					1	1	0	0	1	0	0	0
2314942	+	PA14_26570		CDS	9					1	0	0	1	1	0	0	0
2316242	+	PA14_26590		CDS	23					1	1	0	0	1	0	0	0
2316369	+					PA14_26590				1	1	0	0	0	1	0	0
2317757	+	PA14_26600		CDS	280					0	0	0	1	1	0	0	0
2317807	+	PA14_26600		CDS	230					0	1	0	0	1	0	0	0
2319538	+	PA14_26620		CDS	190					1	1	0	0	1	0	0	0
2331663	+	PA14_26760		CDS	141					1	0	0	0	1	0	0	0
2333588	-	PA14_26780		CDS	23					1	1	0	0	1	0	0	0
2333646	-	PA14_26780		CDS	81					1	1	0	0	1	0	0	0
2336565	+	PA14_26860	hpkR	CDS	22					1	0	0	0	1	0	0	0
2336604	+					PA14_26860	hpkR			1	0	0	0	0	1	0	0
2347300	-	PA14_26970		CDS	69	PA14_26980				1	1	0	0	1	1	0	0
2348361	-	PA14_26990		CDS	186	PA14_27000				1	0	0	0	1	1	0	0
2348795	-					PA14_27000				1	0	0	0	0	1	0	0
2348991	-					PA14_27000				1	0	0	0	0	1	0	0
2349811	-	PA14_27000		CDS	38					1	0	0	0	1	0	0	0
2352330	+	PA14_27070		CDS	161	PA14_27050				1	1	0	1	1	1	0	0
2352457	-									0	1	0	0	0	0	0	1
2355901	+					PA14_27120				1	0	0	0	0	1	0	0
2360074	+	PA14_27160	tesA	CDS	31			PA14_27150		1	0	0	0	1	0	1	0
2360182	-	PA14_27150		CDS	88			PA14_27160	tesA	0	1	0	0	1	0	1	0
2361085	+	PA14_27180	erfK	CDS	37					1	1	0	0	1	0	0	0
2362540	-					PA14_27180-PA14_27190	P14			0	1	0	1	0	1	0	0
2362974	-	PA14_27190		tRNA	0	PA14_27190				1	1	1	1	1	1	0	0
2365669	-	PA14_27220	ohr	CDS	284	PA14_27230				1	0	0	0	1	1	0	0
2365723	-	PA14_27220	ohr	CDS	338	PA14_27230				1	0	0	0	1	1	0	0
2368773	-	PA14_27280		CDS	40					0	1	0	0	1	0	0	0
2383542	+	PA14_27460	tpm	CDS	25					0	1	0	0	1	0	0	0
2383553	+	PA14_27460	tpm	CDS	14					1	0	0	0	1	0	0	0
2386481	-	PA14_27480	htpX	CDS	84					1	1	0	0	1	0	0	0
2387989	-					PA14_27500	yfbQ			0	1	0	0	0	1	0	0
2387992	-					PA14_27500	yfbQ			0	0	0	1	0	1	0	0
2387998	-					PA14_27500	yfbQ			1	0	0	0	0	1	0	0
2388349	+	PA14_27510	msrB	CDS	81					1	1	0	1	1	0	0	0
2388413	+	PA14_27510	msrB	CDS	17					1	1	0	0	1	0	0	0
2388911	+	PA14_27520	gpo	CDS	29					1	0	0	0	1	0	0	0
2392152	+	PA14_27560		CDS	223			PA14_27550		1	1	0	1	1	0	1	0
2392276	+	PA14_27560		CDS	99			PA14_27550		1	0	0	0	1	0	1	0
2392280	-					PA14_27550				1	1	0	0	0	1	0	0
2394437	-	PA14_27580		CDS	21					1	0	0	0	1	0	0	0
2395359	+	PA14_27600		tRNA	110					0	0	0	1	1	0	0	0
2395402	+	PA14_27600		tRNA	67					1	1	0	0	1	0	0	0
2395624	+	PA14_27620		tRNA	83					1	1	1	0	1	0	0	0
2395659	+	PA14_27620		tRNA	48					0	1	0	0	1	0	0	0
2396301	+							PA14_27630	rebB1	0	0	0	1	0	0	1	1
2406334	-	PA14_27730	fadE	CDS	182			PA14_27740		1	1	0	0	1	0	1	0
2407927	-							PA14_27770	yadG	1	0	0	0	0	0	1	1
2411596	-	PA14_27810	copR	CDS	43					1	1	0	1	1	0	0	0
2413959	-	PA14_27870		CDS	22					1	1	0	0	1	0	0	0
2414000	-	PA14_27870		CDS	63					1	1	0	0	1	0	0	0
2415445	+	PA14_27900		CDS	21					1	0	0	0	1	0	0	0
2416618	+	PA14_27920	vacJ	CDS	76					0	0	0	1	1	0	0	0
2416642	+	PA14_27920	vacJ	CDS	52					1	1	0	0	1	0	0	0
2417827	+	PA14_27940		CDS	174					0	1	0	0	1	0	0	0
2417916	+	PA14_27940		CDS	85					1	0	0	0	1	0	0	0
2418547	+					PA14_27940				1	1	0	0	0	1	0	0
2419045	+	PA14_27950		CDS	137	PA14_27940				0	0	0	1	1	1	0	0
2419293	+					PA14_27950				1	0	0	0	0	1	0	0
2420711	-	PA14_27960	tal	CDS	38					1	0	0	0	1	0	0	0
2421706	-					PA14_27980	yjbN			1	0	0	0	0	1	0	0
2422228	+					PA14_27990				0	0	0	1	0	1	0	0
2422993	+					PA14_27990				0	0	0	1	0	1	0	0
2423356	+	PA14_28000		CDS	456	PA14_27990				1	1	0	1	1	1	0	0
2423527	+	PA14_28000		CDS	285					1	1	0	0	1	0	0	0
2428120	+	PA14_28050		CDS	136					0	1	0	0	1	0	0	0
2428224	+	PA14_28050		CDS	32					1	1	0	0	1	0	0	0
2429712	+					PA14_28050				1	0	0	0	0	1	0	0
2436758	+	PA14_28140		CDS	70					0	1	0	0	1	0	0	0
2440744	+	PA14_28190		tRNA	0	PA14_28190				1	1	1	1	1	1	0	0
2440984	+	PA14_28200		CDS	28					1	1	0	0	1	0	0	0
2443087	+	PA14_28240		CDS	25					1	0	0	0	1	0	0	0
2444391	-					PA14_28250				1	1	1	1	0	1	0	0
2446191	-									1	1	1	1	0	0	0	1
2448621	+	PA14_28340		CDS	111					1	1	0	0	1	0	0	0
2450540	+	PA14_28360		CDS	165					1	1	1	1	1	0	0	0
2453056	+							PA14_28400	oprQ	0	0	0	1	0	0	1	1
2453899	-					PA14_28400	oprQ			0	0	0	1	0	1	0	0
2454029	-	PA14_28400	oprQ	CDS	128					1	0	0	0	1	0	0	0
2454171	-	PA14_28400	oprQ	CDS	270					0	0	0	1	1	0	0	0
2454651	+									0	1	0	0	0	0	0	1
2454661	-									1	0	0	0	0	0	0	1
2456290	+	PA14_28440		CDS	73					1	0	0	0	1	0	0	0
2457347	-	PA14_28450	eco	CDS	28					1	0	0	0	1	0	0	0
2457922	-	PA14_28460		CDS	24					0	1	0	0	1	0	0	0
2459192	-	PA14_28500		CDS	38					1	1	0	0	1	0	0	0
2464257	+	PA14_28600		CDS	457					1	0	0	0	1	0	0	0
2464258	+	PA14_28600		CDS	456					1	1	0	1	1	0	0	0
2464658	+	PA14_28600		CDS	56					1	1	0	0	1	0	0	0
2465518	-	PA14_28610		CDS	15					1	1	0	0	1	0	0	0
2465935	-	PA14_28620		CDS	21					0	1	0	0	1	0	0	0
2469444	+	PA14_28670	rpmI	CDS	310	PA14_28660	infC			1	1	1	1	1	1	0	0
2469946	-							PA14_28670	rpmI	0	1	0	0	0	0	1	1
2470397	-									0	1	0	0	0	0	0	1
2470402	-									0	0	0	1	0	0	0	1
2471113	-							PA14_28690	pheS	0	1	0	0	0	0	1	1
2473781	+	PA14_28720	ihfA	CDS	78	PA14_28710	pheT			1	1	0	0	1	1	0	0
2474522	-									0	1	0	0	0	0	0	1
2474551	+	PA14_28740		tRNA	37					0	1	1	1	1	0	0	0
2474588	+	PA14_28740		tRNA	0	PA14_28740				1	1	1	0	1	1	0	0
2476007	-					PA14_28760				1	0	0	0	0	1	0	0
2478159	+	PA14_28780		CDS	431	PA14_28770				0	0	0	1	1	1	0	0
2479160	+	PA14_28800		CDS	119					1	0	0	0	1	0	0	0
2479258	+	PA14_28800		CDS	21					1	0	0	0	1	0	0	0
2480343	+	PA14_28810		CDS	66					0	1	0	0	1	0	0	0
2480382	+	PA14_28810		CDS	27					1	0	0	0	1	0	0	0
2480470	+					PA14_28810				0	1	0	0	0	1	0	0
2480651	+					PA14_28810				1	0	0	0	0	1	0	0
2480692	+					PA14_28810				1	0	0	0	0	1	0	0
2480734	+					PA14_28810				1	0	0	0	0	1	0	0
2481326	-							PA14_28810		0	1	0	0	0	0	1	1
2482112	-							PA14_28810		0	1	0	0	0	0	1	1
2483883	+					PA14_28810				1	0	0	0	0	1	0	0
2485607	+	PA14_28820		CDS	31					1	1	0	0	1	0	0	0
2487643	-							PA14_28820		0	0	0	1	0	0	1	1
2490610	-							PA14_28840		1	1	0	0	0	0	1	1
2491617	+	PA14_28850		CDS	57					0	0	0	1	1	0	0	0
2502745	-					PA14_28920				1	0	0	0	0	1	0	0
2503809	-	PA14_28940		CDS	62	PA14_28950				1	0	0	1	1	1	0	0
2508846	-	PA14_29010		CDS	21					1	1	0	0	1	0	0	0
2514262	+	PA14_29060		CDS	21					1	1	0	0	1	0	0	0
2515963	-	PA14_29070		CDS	290					1	0	0	0	1	0	0	0
2519058	-	PA14_29110	cysK	CDS	28					1	1	0	0	1	0	0	0
2521019	+	PA14_29150		CDS	290	PA14_29130				0	1	0	0	1	1	0	0
2535547	-	PA14_29300		CDS	11					0	0	0	1	1	0	0	0
2538192	-	PA14_29330		CDS	155					1	1	0	0	1	0	0	0
2543955	+	PA14_29390		CDS	128					1	1	0	0	1	0	0	0
2564926	+					PA14_29575				1	0	0	0	0	1	0	0
2565736	-	PA14_29590		CDS	76					1	1	0	0	1	0	0	0
2569281	+	PA14_29650		CDS	87	PA14_29640	fhp			1	0	0	0	1	1	0	0
2581348	-							PA14_29800		1	1	0	0	0	0	1	1
2584307	-	PA14_29830		CDS	242	PA14_29850	nuoN			1	0	0	0	1	1	0	0
2587759	-					PA14_29880	nuoL			1	0	0	0	0	1	0	0
2590877	+							PA14_29930	nuoH	0	0	0	1	0	0	1	1
2592672	-					PA14_29940	nuoG			0	1	0	1	0	1	0	0
2593838	-					PA14_29940	nuoG			1	0	0	0	0	1	0	0
2593956	-					PA14_29940	nuoG			1	0	0	0	0	1	0	0
2594232	-	PA14_29940	nuoG	CDS	48					1	1	0	0	1	0	0	0
2596191	-	PA14_29980	nuoE	CDS	29	PA14_29990	nuoD			0	1	0	0	1	1	0	0
2596723	-					PA14_29990	nuoD			1	0	0	0	0	1	0	0
2597752	-					PA14_29990	nuoD			1	0	0	0	0	1	0	0
2598808	+							PA14_30020	nuoA	0	1	0	0	0	0	1	1
2598819	-	PA14_30010	nuoB	CDS	116	PA14_30020	nuoA			1	1	0	0	1	1	0	0
2598822	+							PA14_30020	nuoA	0	0	0	1	0	0	1	1
2598885	-	PA14_30010	nuoB	CDS	182	PA14_30020	nuoA			1	0	0	0	1	1	0	0
2598933	-	PA14_30010	nuoB	CDS	230	PA14_30020	nuoA			1	1	0	0	1	1	0	0
2598939	+							PA14_30020	nuoA	0	0	0	1	0	0	1	1
2599053	+							PA14_30020	nuoA	1	1	0	0	0	0	1	1
2599187	-	PA14_30020	nuoA	CDS	60					1	0	0	0	1	0	0	0
2599230	-	PA14_30020	nuoA	CDS	103					1	1	0	0	1	0	0	0
2599235	-	PA14_30020	nuoA	CDS	108					0	0	0	1	1	0	0	0
2601217	-					PA14_30040				0	1	0	0	0	1	0	0
2602342	-					PA14_30040				0	1	0	0	0	1	0	0
2604546	-	PA14_30050	aceA	CDS	393					1	1	0	0	1	0	0	0
2606653	-	PA14_30090		CDS	35	PA14_30100				0	1	0	0	1	1	0	0
2607103	-	PA14_30090		CDS	485	PA14_30100				1	0	0	0	1	1	0	0
2607938	-	PA14_30100		CDS	158	PA14_30110	purB			1	0	0	0	1	1	0	0
2608283	+							PA14_30110	purB	0	1	0	0	0	0	1	1
2609262	+									0	0	0	1	0	0	0	1
2611947	-	PA14_30150	mnmA	CDS	24					1	0	0	0	1	0	0	0
2613606	+							PA14_30180	idh	0	1	0	0	0	0	1	1
2613943	+							PA14_30180	idh	1	1	0	0	0	0	1	1
2614973	-	PA14_30180	idh	CDS	223					1	1	0	0	1	0	0	0
2615083	+	PA14_30190	icd	CDS	25					1	0	0	0	1	0	0	0
2615271	-							PA14_30190	icd	1	1	0	0	0	0	1	1
2616760	+	PA14_30210	clpS	CDS	176					0	1	0	0	1	0	0	0
2616819	-	PA14_30200	cspD	CDS	109					1	1	0	0	1	0	0	0
2616973	+	PA14_30230	clpA	CDS	359	PA14_30210	clpS			1	1	1	1	1	1	0	0
2617400	+					PA14_30230	clpA			0	1	0	0	0	1	0	0
2617969	+					PA14_30230	clpA			1	0	0	0	0	1	0	0
2619263	+					PA14_30230	clpA			1	0	0	0	0	1	0	0
2619339	+					PA14_30230	clpA			0	1	0	0	0	1	0	0
2619969	-	PA14_30240	infA	CDS	61					1	1	0	0	1	0	0	0
2620741	-	PA14_30260	ate1	CDS	21					0	1	0	0	1	0	0	0
2622144	+							PA14_30280	trxB1	1	1	0	0	0	0	1	1
2622511	-	PA14_30280	trxB1	CDS	68					1	1	0	0	1	0	0	0
2623087	+					PA14_30290	ftsK			1	0	0	0	0	1	0	0
2623297	+					PA14_30290	ftsK			0	1	0	0	0	1	0	0
2623479	+					PA14_30290	ftsK			1	0	0	0	0	1	0	0
2623514	+					PA14_30290	ftsK			1	1	0	0	0	1	0	0
2624424	+					PA14_30290	ftsK			1	1	0	0	0	1	0	0
2624458	+					PA14_30290	ftsK			0	1	0	0	0	1	0	0
2624490	+					PA14_30290	ftsK			1	1	0	0	0	1	0	0
2625057	+	PA14_30310	lolA	CDS	75	PA14_30290	ftsK			0	1	0	0	1	1	0	0
2625630	+	PA14_30320	ycaJ	CDS	138	PA14_30310	lolA			0	1	0	0	1	1	0	0
2626880	+	PA14_30330	serS	CDS	335	PA14_30320	ycaJ			1	0	0	0	1	1	0	0
2627087	+	PA14_30330	serS	CDS	128	PA14_30320	ycaJ			1	0	0	0	1	1	0	0
2630336	-					PA14_30350	yqjG			1	1	0	0	0	1	0	0
2633910	-					PA14_30410	yccA			1	0	0	0	0	1	0	0
2633960	-					PA14_30410	yccA			1	0	0	1	0	1	0	0
2634100	-					PA14_30410	yccA			1	0	0	0	0	1	0	0
2634128	+	PA14_30420		tRNA	108					0	0	0	1	1	0	0	0
2634149	-	PA14_30410	yccA	CDS	41					1	1	0	0	1	0	0	0
2634238	+	PA14_30420		tRNA	0	PA14_30420				0	1	1	1	1	1	0	0
2646133	-	PA14_30560		CDS	52					0	1	0	0	1	0	0	0
2646243	-	PA14_30560		CDS	162					0	1	0	0	1	0	0	0
2646289	-	PA14_30560		CDS	208					0	1	0	0	1	0	0	0
2646332	-	PA14_30560		CDS	251	PA14_30570	potF			1	1	0	0	1	1	0	0
2646457	-	PA14_30560		CDS	376	PA14_30570	potF			1	1	0	0	1	1	0	0
2646568	-	PA14_30560		CDS	487	PA14_30570	potF			1	1	0	1	1	1	0	0
2647477	-	PA14_30570	potF	CDS	83					1	1	0	1	1	0	0	0
2647496	+	PA14_30580		CDS	51					1	0	0	0	1	0	0	0
2653469	-	PA14_30620		CDS	73					1	1	0	0	1	0	0	0
2654007	+	PA14_30630	pqsH	CDS	7					1	1	0	0	1	0	0	0
2655420	+	PA14_30650	gacA	CDS	84					0	0	0	1	1	0	0	0
2656356	+					PA14_30660	uvrC			0	1	0	0	0	1	0	0
2656486	+					PA14_30660	uvrC			1	0	0	0	0	1	0	0
2658502	-							PA14_30670	pgsA	1	0	0	0	0	0	1	1
2658624	+	PA14_30680		tRNA	14					0	1	0	0	1	0	0	0
2659716	-					PA14_30690				0	1	0	0	0	1	0	0
2660551	+									1	1	0	0	0	0	0	1
2661152	+					PA14_30700				1	1	0	1	0	1	0	0
2661446	+					PA14_30700				1	0	0	0	0	1	0	0
2662589	-							PA14_30700		1	1	0	0	0	0	1	1
2664184	+	PA14_30710		CDS	29					1	1	1	0	1	0	0	0
2664185	+	PA14_30710		CDS	28					1	1	0	0	1	0	0	0
2664920	+	PA14_30720		tRNA	112					1	1	0	1	1	0	0	0
2665032	+	PA14_30720		tRNA	0	PA14_30720				1	1	1	1	1	1	0	0
2666556	+	PA14_30740	mdaB	CDS	406					1	1	0	0	1	0	0	0
2669822	+	PA14_30790		CDS	98					1	0	0	0	1	0	0	0
2671511	-	PA14_30800		CDS	24					1	0	0	0	1	0	0	0
2673069	+	PA14_30820		CDS	25					1	1	0	1	1	0	0	0
2674724	+							PA14_30830		0	1	0	0	0	0	1	1
2675712	-					PA14_30830				1	1	0	0	0	1	0	0
2676093	-	PA14_30830		CDS	38					0	1	0	0	1	0	0	0
2677484	-							PA14_30840		1	1	0	0	0	0	1	1
2677582	+	PA2570.1		tRNA	76					1	1	0	0	1	0	0	0
2677653	+	PA2570.1		tRNA	5					1	1	0	0	1	0	0	0
2677758	+									1	0	0	0	0	0	0	1
2677861	+									1	0	1	0	0	0	0	1
2678178	+									0	1	0	0	0	0	0	1
2691022	-					PA14_30970	bphR			1	1	0	0	0	1	0	0
2692009	+									1	1	0	0	0	0	0	1
2695667	+							PA14_31010		1	0	0	0	0	0	1	1
2695926	-					PA14_31010				1	1	0	0	0	1	0	0
2699930	-	PA14_31040		CDS	405	PA14_31050				1	1	0	0	1	1	0	0
2700016	-	PA14_31040		CDS	491	PA14_31050				1	0	0	0	1	1	0	0
2700072	-					PA14_31050				1	1	0	0	0	1	0	0
2700111	-					PA14_31050				1	0	0	0	0	1	0	0
2701086	-	PA14_31050		CDS	422	PA14_31060				1	1	0	0	1	1	0	0
2708050	+									0	0	0	1	0	0	0	1
2708053	+									1	0	0	0	0	0	0	1
2708887	+	PA14_31170		CDS	343	PA14_31160				1	1	0	0	1	1	0	0
2709009	+	PA14_31170		CDS	221	PA14_31160				1	1	0	0	1	1	0	0
2717212	-	PA14_31240		CDS	267					1	0	0	1	1	0	0	0
2721120	+	PA2570.1		tRNA	271			PA14_31280		1	1	0	0	1	0	1	0
2721486	-	PA14_31280		CDS	273					0	0	0	1	1	0	0	0
2721792	+	PA14_31290	pa1L	CDS	69					0	1	0	0	1	0	0	0
2722752	+	PA14_31310		CDS	211	PA14_31300				0	0	0	1	1	1	0	0
2725176	-	PA14_31330		CDS	248					0	1	0	0	1	0	0	0
2725824	+	PA14_31350		CDS	177					0	1	0	0	1	0	0	0
2726760	+	PA14_31360		CDS	301	PA14_31350				0	1	0	1	1	1	0	0
2732617	+	PA14_31420		CDS	35					1	1	0	0	1	0	0	0
2733308	+	PA14_31440		CDS	255					1	0	0	0	1	0	0	0
2733471	+	PA14_31440		CDS	92					1	0	0	0	1	0	0	0
2734376	-	PA14_31450		CDS	85					0	1	0	0	1	0	0	0
2735241	+	PA14_31470		CDS	100					1	0	0	0	1	0	0	0
2738333	+	PA14_31500		CDS	33					1	0	0	0	1	0	0	0
2738581	+					PA14_31500				1	0	0	0	0	1	0	0
2739956	+	PA14_31510		CDS	97	PA14_31500				1	1	0	0	1	1	0	0
2740033	+	PA14_31510		CDS	20	PA14_31500				1	0	0	0	1	1	0	0
2740764	+	PA14_31530		CDS	74	PA14_31510				0	1	0	0	1	1	0	0
2744283	-	PA14_31560		CDS	50					0	0	1	1	1	0	0	0
2746953	-	PA14_31610		CDS	85					1	1	0	0	1	0	0	0
2750919	+	PA14_31660		CDS	59					0	1	0	0	1	0	0	0
2751825	+	PA14_31680		CDS	0	PA14_31680				1	1	0	0	1	1	0	0
2757149	+	PA14_31700	pgsA	CDS	212	PA14_31690				1	0	0	0	1	1	0	0
2767013	+	PA14_31810	tpx	CDS	59					1	1	0	0	1	0	0	0
2767016	+	PA14_31810	tpx	CDS	56					1	0	0	0	1	0	0	0
2772045	-	PA14_31850		CDS	247					0	1	0	0	1	0	0	0
2783656	-	PA14_31960	czrR	CDS	128					0	0	0	1	1	0	0	0
2783669	+	PA14_31970	czcC	CDS	372					0	0	0	1	1	0	0	0
2806817	-					PA14_32290				0	1	0	0	0	1	0	0
2808431	+	PA14_32310		CDS	30					1	1	0	0	1	0	0	0
2819770	-	PA14_32410	mexT	CDS	17					1	0	0	0	1	0	0	0
2819934	+	PA14_32420		CDS	40					1	1	0	0	1	0	0	0
2823995	-	PA14_32480		CDS	289	PA14_32490				0	1	0	0	1	1	0	0
2840622	+	PA14_32720		CDS	394	PA14_32710				0	1	0	0	1	1	0	0
2840716	+	PA14_32720		CDS	300	PA14_32710				0	1	0	0	1	1	0	0
2840806	+	PA14_32720		CDS	210	PA14_32710				0	1	0	0	1	1	0	0
2841189	+					PA14_32720				0	1	0	0	0	1	0	0
2845895	+	PA14_32770		CDS	26					1	0	0	0	1	0	0	0
2851292	+					PA14_32790				1	0	0	0	0	1	0	0
2863788	+					PA14_32790				1	0	0	0	0	1	0	0
2863796	+					PA14_32790				0	1	0	0	0	1	0	0
2865517	+									0	0	0	1	0	0	0	1
2866733	+									1	0	0	0	0	0	0	1
2866799	+									1	0	0	0	0	0	0	1
2868497	+					PA14_32820				0	1	0	0	0	1	0	0
2868951	+									1	0	0	0	0	0	0	1
2869299	+									0	0	0	1	0	0	0	1
2869364	+									1	0	0	0	0	0	0	1
2869825	+									0	1	0	0	0	0	0	1
2870434	+									0	0	0	1	0	0	0	1
2871063	-					PA14_32830				0	0	0	1	0	1	0	0
2874911	-									0	0	0	1	0	0	0	1
2876618	-					PA14_32860				1	0	0	0	0	1	0	0
2884540	-	PA14_32950		CDS	124			PA14_32970		0	1	0	0	1	0	1	0
2885670	+	PA14_32985	gcvH2	CDS	51					1	0	0	0	1	0	0	0
2890394	+	PA14_33030	sdaA	CDS	47					0	1	0	0	1	0	0	0
2891435	+	PA14_33040	gcvT2	CDS	476	PA14_33030	sdaA			1	0	0	0	1	1	0	0
2903295	-	PA14_33160		CDS	74					0	1	0	0	1	0	0	0
2910651	-	PA14_33260	pvdS	CDS	34					0	1	0	0	1	0	0	0
2910714	+									0	1	0	0	0	0	0	1
2925530	-									1	1	0	0	0	0	0	1
2926540	+									1	1	1	1	0	0	0	1
2926600	+									1	1	0	0	0	0	0	1
2926660	+									1	1	0	0	0	0	0	1
2926720	+									0	1	0	0	0	0	0	1
2926774	+									1	0	0	0	0	0	0	1
2926780	+									1	1	0	0	0	0	0	1
2926900	+									0	1	1	0	0	0	0	1
2926960	+									0	1	0	0	0	0	0	1
2927020	+									1	1	0	0	0	0	0	1
2927080	+									0	1	0	0	0	0	0	1
2927200	+									0	1	0	0	0	0	0	1
2932514	-					PA14_33340				1	0	0	0	0	1	0	0
2935683	-	PA14_33350		CDS	27					1	0	0	0	1	0	0	0
2935984	-	PA14_33350		CDS	328			PA14_33360		1	1	0	0	1	0	1	0
2936044	-	PA14_33350		CDS	388			PA14_33360		0	1	0	0	1	0	1	0
2936104	-	PA14_33350		CDS	448			PA14_33360		0	1	0	0	1	0	1	0
2936164	-							PA14_33360		1	1	0	0	0	0	1	1
2936224	-							PA14_33360		1	1	0	0	0	0	1	1
2936284	-							PA14_33360		1	1	0	0	0	0	1	1
2936344	-							PA14_33360		1	1	0	0	0	0	1	1
2936404	-							PA14_33360		1	1	0	0	0	0	1	1
2936464	-							PA14_33360		1	1	0	0	0	0	1	1
2936524	-							PA14_33360		1	1	0	1	0	0	1	1
2936584	-							PA14_33360		1	1	1	1	0	0	1	1
2936644	-							PA14_33360		0	1	0	0	0	0	1	1
2936704	-							PA14_33360		1	1	0	0	0	0	1	1
2936764	-							PA14_33360		1	1	1	1	0	0	1	1
2936824	-							PA14_33360		0	1	0	0	0	0	1	1
2936884	-							PA14_33360		1	1	0	0	0	0	1	1
2936944	-							PA14_33360		1	1	1	1	0	0	1	1
2937004	-							PA14_33360		1	1	0	0	0	0	1	1
2937064	-							PA14_33360		1	1	1	1	0	0	1	1
2937125	-							PA14_33360		1	1	0	0	0	0	1	1
2937185	-							PA14_33360		1	1	1	1	0	0	1	1
2972870	+					PA14_33630	pvdJ			1	0	0	0	0	1	0	0
2983143	-							PA14_33650	pvdD	1	0	0	0	0	0	1	1
2986719	+							PA14_33680	fpvA	0	0	0	1	0	0	1	1
2988664	-	PA14_33680	fpvA	CDS	58					0	0	0	1	1	0	0	0
2988849	+							PA14_33690	pvdE	1	0	0	0	0	0	1	1
2989651	+							PA14_33690	pvdE	0	0	0	1	0	0	1	1
3002819	-	PA14_33780		CDS	61					1	1	0	0	1	0	0	0
3007338	-									0	1	0	0	0	0	0	1
3007347	+	PA14_33830		CDS	110					0	1	0	1	1	0	0	0
3010362	-	PA14_33870		CDS	63					0	1	0	0	1	0	0	0
3010478	+	PA14_33880		CDS	116					1	1	0	0	1	0	0	0
3011008	+	PA14_33890	aldG	CDS	88					1	1	0	0	1	0	0	0
3029858	-	PA14_34070		CDS	149					1	1	1	1	1	0	0	0
3029882	+	PA14_34080		CDS	35					0	1	0	0	1	0	0	0
3064763	+	PA14_34460		CDS	26					1	1	0	0	1	0	0	0
3075321	-	PA14_34600	gapB	CDS	33					1	0	0	0	1	0	0	0
3090855	+	PA14_34810	mxaA	CDS	30					1	1	0	0	1	0	0	0
3103855	+	PA14_34870	chiC	CDS	138					0	1	0	0	1	0	0	0
3111731	+	PA14_34970	gcd	CDS	125					1	0	0	0	1	0	0	0
3113593	+					PA14_34970	gcd			1	0	0	0	0	1	0	0
3129008	-	PA14_35160		CDS	33					0	1	0	0	1	0	0	0
3134914	+	PA14_35250		CDS	22					0	1	0	0	1	0	0	0
3145196	-	PA14_35370	ptxS	CDS	77					1	0	0	0	1	0	0	0
3145339	+	PA14_35380	ptxR	CDS	342					0	0	0	1	1	0	0	0
3145491	-	PA14_35370	ptxS	CDS	372					0	0	0	1	1	0	0	0
3158795	-	PA14_35520	bkdA2	CDS	396	PA14_35530	bkdA1			0	1	0	0	1	1	0	0
3159825	-	PA14_35530	bkdA1	CDS	197					1	1	0	0	1	0	0	0
3159912	+	PA14_35540	bkdR	CDS	26					1	0	0	0	1	0	0	0
3174723	+					PA14_35700				1	0	0	1	0	1	0	0
3174927	+					PA14_35700				0	0	0	1	0	1	0	0
3175293	+					PA14_35700				0	0	0	1	0	1	0	0
3175685	-									0	0	0	1	0	0	0	1
3176142	+							PA14_35710		0	1	1	1	0	0	1	1
3176580	+							PA14_35720		1	1	0	0	0	0	1	1
3176599	-	PA14_35710		CDS	452	PA14_35720				1	1	0	0	1	1	0	0
3176690	-	PA14_35720		CDS	75					1	0	0	0	1	0	0	0
3176739	-	PA14_35720		CDS	122					0	1	0	1	1	0	0	0
3178070	+					PA14_35740	tpnA			0	0	0	1	0	1	0	0
3180524	+					PA14_35750	tpnC			0	0	0	1	0	1	0	0
3181118	-					PA14_35760				1	0	0	0	0	1	0	0
3184629	-	PA14_35790		CDS	42					1	1	0	0	1	0	0	0
3185660	+							PA14_35800		0	0	0	1	0	0	1	1
3185717	+							PA14_35800		1	1	0	0	0	0	1	1
3187100	-	PA14_35810		CDS	53					1	1	0	0	1	0	0	0
3187110	-	PA14_35810		CDS	63	PA14_35820	tnpS			1	1	0	1	1	1	0	0
3187152	-	PA14_35810		CDS	105	PA14_35820	tnpS			1	1	0	0	1	1	0	0
3188160	-	PA14_35820	tnpS	CDS	79					1	1	0	0	1	0	0	0
3188929	+	PA14_35840		CDS	373	PA14_35830	tnpT			0	0	0	1	1	1	0	0
3189281	+	PA14_35840		CDS	21					1	0	0	0	1	0	0	0
3189791	+	PA14_35850		CDS	136	PA14_35840				1	1	0	0	1	1	0	0
3189838	+	PA14_35850		CDS	89	PA14_35840				1	1	0	0	1	1	0	0
3190693	-									0	0	0	1	0	0	0	1
3190795	-									1	1	0	0	0	0	0	1
3190807	-									0	0	0	1	0	0	0	1
3203735	+									1	0	0	0	0	0	0	1
3206309	-	PA14_36010		CDS	28					1	0	0	0	1	0	0	0
3209553	-	PA14_36030		CDS	297					0	0	0	1	1	0	0	0
3209565	+									1	0	0	0	0	0	0	1
3231268	-	PA14_36270		CDS	101	PA14_36280				1	0	0	0	1	1	0	0
3233122	-					PA14_36300				0	1	0	1	0	1	0	0
3236099	-	PA14_36320	hcnB	CDS	30	PA14_36330	hcnA			1	0	0	0	1	1	0	0
3236410	-	PA14_36330	hcnA	CDS	30					1	0	0	0	1	0	0	0
3247141	-									0	1	0	0	0	0	0	1
3247192	+	PA14_36470		CDS	60					0	1	0	0	1	0	0	0
3247221	-									0	0	0	1	0	0	0	1
3248342	-	PA14_36490		CDS	124	PA14_36500				0	1	0	0	1	1	0	0
3253187	-	PA14_36560		CDS	48					0	0	0	1	1	0	0	0
3291555	-							PA14_36940		1	0	0	0	0	0	1	1
3291558	-							PA14_36940		0	0	0	1	0	0	1	1
3293926	-	PA14_36980		CDS	19					0	1	0	0	1	0	0	0
3300832	+							PA14_37060	cupA1	1	1	0	0	0	0	1	1
3301013	-	PA14_37060	cupA1	CDS	111					0	0	0	1	1	0	0	0
3301537	+	PA14_37070		CDS	219					1	0	0	0	1	0	0	0
3302585	-							PA14_37070		0	1	0	0	0	0	1	1
3345369	-	PA14_37580	lrp	CDS	96					1	0	0	0	1	0	0	0
3345372	-	PA14_37580	lrp	CDS	99					0	0	0	1	1	0	0	0
3357305	-					PA14_37690				0	1	0	0	0	1	0	0
3366096	+					PA14_37745				0	1	0	0	0	1	0	0
3402301	-	PA14_38130	ycjJ	CDS	323	PA14_38140				0	1	0	0	1	1	0	0
3402447	-	PA14_38130	ycjJ	CDS	469	PA14_38140				0	1	0	0	1	1	0	0
3403555	-	PA14_38140		CDS	44					0	1	0	0	1	0	0	0
3403757	+	PA14_38160	azlC	CDS	260					0	1	0	0	1	0	0	0
3405616	-					PA14_38180				0	0	0	1	0	1	0	0
3407769	+	PA14_38200	ilvG	CDS	286					0	0	0	1	1	0	0	0
3411353	-	PA14_38220		CDS	50					0	1	0	0	1	0	0	0
3413010	+	PA14_38260		CDS	32					0	1	0	0	1	0	0	0
3413554	+									1	1	1	1	0	0	0	1
3414067	+	PA14_38310		CDS	487			PA14_38300	grp	0	1	0	0	1	0	1	0
3414449	+	PA14_38310		CDS	105					0	0	0	1	1	0	0	0
3417531	-	PA14_38330	gor	CDS	21					1	1	0	0	1	0	0	0
3418873	-					PA14_38350	galU			1	1	0	0	0	1	0	0
3419131	-	PA14_38350	galU	CDS	33					1	0	0	0	1	0	0	0
3419234	-	PA14_38350	galU	CDS	136	PA14_38360	ugd			1	1	0	0	1	1	0	0
3420633	+	PA14_38370		CDS	26					0	1	0	0	1	0	0	0
3427258	-	PA14_38420		CDS	58					1	1	0	0	1	0	0	0
3427367	+	PA14_38430	gnyR	CDS	26					1	0	0	0	1	0	0	0
3435381	+	PA14_38510	hmgA	CDS	88					1	1	0	0	1	0	0	0
3435792	+					PA14_38510	hmgA			1	1	0	0	0	1	0	0
3448693	-	PA14_38660	scoA	CDS	32					1	0	0	0	1	0	0	0
3448719	-	PA14_38660	scoA	CDS	58					1	0	0	0	1	0	0	0
3483379	-	PA14_39070		CDS	6					1	1	0	0	1	0	0	0
3483598	-	PA14_39070		CDS	225	PA14_39080				1	0	0	0	1	1	0	0
3483812	+	PA14_39090		CDS	26					1	0	0	0	1	0	0	0
3487633	-	PA14_39140		CDS	27					1	1	0	0	1	0	0	0
3496387	+	PA14_39270		CDS	39					0	1	0	0	1	0	0	0
3499825	-	PA14_39300	rbsR	CDS	7	PA14_39320	rbsC			0	1	0	0	1	1	0	0
3499991	-	PA14_39300	rbsR	CDS	173	PA14_39320	rbsC			1	0	0	0	1	1	0	0
3503431	-	PA14_39350	rbsB	CDS	74					1	0	0	0	1	0	0	0
3503432	-	PA14_39350	rbsB	CDS	75					1	1	0	0	1	0	0	0
3511524	+					PA14_39460				1	1	0	1	0	1	0	0
3511907	+	PA14_39470		CDS	169					1	0	0	0	1	0	0	0
3512433	+					PA14_39470				0	0	0	1	0	1	0	0
3514133	+					PA14_39480				1	0	0	0	0	1	0	0
3514463	+					PA14_39480				0	0	0	1	0	1	0	0
3515228	-							PA14_39480		0	0	0	1	0	0	1	1
3515378	+									0	0	1	0	0	0	0	1
3519847	+							PA14_39530		0	0	0	1	0	0	1	1
3520778	-	PA14_39540		CDS	74					0	1	0	0	1	0	0	0
3522240	-	PA14_39560		CDS	71					0	1	0	0	1	0	0	0
3535926	+	PA14_39690	nrdD	CDS	50			PA14_39670		1	0	0	0	1	0	1	0
3535964	+	PA14_39690	nrdD	CDS	12					0	0	0	1	1	0	0	0
3538974	-									1	1	0	0	0	0	0	1
3546356	-									0	0	0	1	0	0	0	1
3555010	-							PA14_39870	apaH	0	0	0	1	0	0	1	1
3561934	-	PA14_39970	phzA2	CDS	202					0	1	0	0	1	0	0	0
3562021	+									1	1	0	1	0	0	0	1
3571198	+	PA14_40070		CDS	30					1	0	0	0	1	0	0	0
3572274	-					PA14_40080				1	0	0	0	0	1	0	0
3572792	+	PA14_40100		CDS	286			PA14_40080		0	1	1	0	1	0	1	0
3579582	-	PA14_40170	sugE	CDS	106					0	1	0	0	1	0	0	0
3588642	+							PA14_40260		1	0	0	0	0	0	1	1
3588992	-	PA14_40250	opmL	CDS	422	PA14_40260				0	1	0	0	1	1	0	0
3596600	-									1	0	0	0	0	0	0	1
3596732	-									0	1	0	0	0	0	0	1
3596759	-									0	0	0	1	0	0	0	1
3598275	+	PA14_40280		CDS	22					1	1	0	0	1	0	0	0
3601343	-	PA14_40300		CDS	163					0	1	0	0	1	0	0	0
3601463	-	PA14_40300		CDS	283					1	1	1	1	1	0	0	0
3601739	-	PA14_40310		CDS	36					1	1	0	1	1	0	0	0
3613456	+	PA14_40440		CDS	21					1	0	0	0	1	0	0	0
3613506	-	PA14_40430		CDS	115			PA14_40440		0	1	0	0	1	0	1	0
3622077	+	PA14_40560		CDS	71					1	1	0	0	1	0	0	0
3622123	+	PA14_40560		CDS	25					1	1	0	0	1	0	0	0
3627031	-	PA14_40630	yhgI	CDS	19					1	1	0	0	1	0	0	0
3627048	+									1	1	0	0	0	0	0	1
3627389	-	PA14_40630	yhgI	CDS	377	PA14_40640	cti			1	0	0	0	1	1	0	0
3628890	-					PA14_40640	cti			1	0	0	0	0	1	0	0
3637206	+	PA14_40740		CDS	27			anti-PA14_40740	sRNA1059	0	1	1	1	1	0	1	0
3637648	-	PA14_40750		CDS	8	anti-PA14_40740	sRNA1059			0	1	0	0	1	1	0	0
3637798	+	PA14_40770	cysI	CDS	73			anti-PA14_40740	sRNA1059	1	1	0	0	1	0	1	0
3638527	+					PA14_40770	cysI			1	0	0	0	0	1	0	0
3643203	-	PA14_40830	yhfP	CDS	38					1	1	0	0	1	0	0	0
3643575	-	PA14_40830	yhfP	CDS	410	PA14_40840	sohB			1	1	0	0	1	1	0	0
3644303	+	PA14_40850	gpmA	CDS	181					0	1	0	0	1	0	0	0
3644937	+	PA14_40860		CDS	318	PA14_40850	gpmA			0	1	0	0	1	1	0	0
3645130	+	PA14_40860		CDS	125	PA14_40850	gpmA			1	1	0	1	1	1	0	0
3649054	+					PA14_40910				0	1	0	0	0	1	0	0
3651108	-							PA14_40940		1	0	0	0	0	0	1	1
3651645	-					PA14_40950	nudC			1	0	0	0	0	1	0	0
3652879	-					PA14_40960	fimL			1	0	0	0	0	1	0	0
3653496	-					PA14_40960	fimL			1	0	0	0	0	1	0	0
3653967	-	PA14_40960	fimL	CDS	306	PA14_40980				0	1	0	0	1	1	0	0
3654577	-	PA14_40980		CDS	64					1	1	0	0	1	0	0	0
3654697	-	PA14_40980		CDS	184					1	0	0	0	1	0	0	0
3655378	+					PA14_41000	nhaB			1	0	0	0	0	1	0	0
3657785	-	PA14_41010		CDS	207	PA14_41020	adi			1	1	0	0	1	1	0	0
3661258	-	PA14_41050	dnaQ	CDS	50					1	1	0	0	1	0	0	0
3662539	-	PA14_41070		CDS	56					1	1	0	0	1	0	0	0
3662557	+	PA14_41080		CDS	322					1	1	0	0	1	0	0	0
3665190	+	PA14_41110		CDS	44					1	0	0	0	1	0	0	0
3667137	+					PA14_41130				1	0	0	0	0	1	0	0
3668327	+					PA14_41130				1	0	0	0	0	1	0	0
3672584	+	PA14_41170	fabI	CDS	70	PA14_41160				1	0	0	0	1	1	0	0
3675387	-					PA14_41190	ppiD			0	1	0	0	0	1	0	0
3675594	-	PA14_41200		tRNA	0	PA14_41200				0	1	0	1	1	1	0	0
3675960	+									0	0	0	1	0	0	0	1
3676211	-	PA14_41210	hupB	CDS	292	PA14_41220	lon			0	0	0	1	1	1	0	0
3677993	-					PA14_41220	lon			0	1	0	0	0	1	0	0
3678502	-	PA14_41220	lon	CDS	52					0	0	0	1	1	0	0	0
3679886	-	PA14_41230	clpX	CDS	24					1	1	0	0	1	0	0	0
3680208	+							PA14_41240	clpP	0	1	0	0	0	0	1	1
3680626	-	PA14_41240	clpP	CDS	18					0	0	0	1	1	0	0	0
3680779	-	PA14_41240	clpP	CDS	171	PA14_41250	tig			0	1	0	1	1	1	0	0
3687320	+	PA14_41350	folD	CDS	315			PA14_41340		0	0	0	1	1	0	1	0
3687356	-	PA14_41340		tRNA	0	PA14_41340				0	0	1	0	1	1	0	0
3687466	-	PA14_41340		tRNA	110					1	1	1	1	1	0	0	0
3689713	-					PA14_41360	cysS			0	1	0	0	0	1	0	0
3691614	-	PA14_41380	glnS	CDS	5					1	0	0	0	1	0	0	0
3691661	-	PA14_41380	glnS	CDS	52					1	0	0	0	1	0	0	0
3691678	+	PA14_41390	ppiB	CDS	54					1	1	0	0	1	0	0	0
3695230	+	PA14_41440	uspA	CDS	32					1	1	1	0	1	0	0	0
3696799	-	PA14_41450		CDS	149					0	1	0	0	1	0	0	0
3696802	+	PA14_41470	acnB	CDS	228					1	1	0	0	1	0	0	0
3696899	+	PA14_41470	acnB	CDS	131					1	1	1	1	1	0	0	0
3699572	+	PA14_41480	nasS	CDS	245	PA14_41470	acnB			0	1	0	0	1	1	0	0
3701762	+	PA14_41500		CDS	88					0	1	0	0	1	0	0	0
3701864	-							PA14_41500		0	1	0	0	0	0	1	1
3713523	-	PA14_41570	oprF	CDS	24					1	0	0	0	1	0	0	0
3713555	-	PA14_41570	oprF	CDS	56					0	0	1	0	1	0	0	0
3713556	-	PA14_41570	oprF	CDS	57					1	0	0	0	1	0	0	0
3713689	-	PA14_41570	oprF	CDS	190	PA14_41575	sigX			0	1	0	0	1	1	0	0
3713789	-	PA14_41570	oprF	CDS	290	PA14_41575	sigX			1	0	0	0	1	1	0	0
3713864	-	PA14_41570	oprF	CDS	365	PA14_41575	sigX			1	1	0	0	1	1	0	0
3713984	-	PA14_41570	oprF	CDS	485	PA14_41575	sigX			1	0	1	1	1	1	0	0
3714085	-					PA14_41575	sigX			1	1	0	1	0	1	0	0
3714167	-					PA14_41575	sigX			0	1	0	0	0	1	0	0
3714200	+									0	0	0	1	0	0	0	1
3714248	-	PA14_41575	sigX	CDS	50					1	1	0	0	1	0	0	0
3714368	-	PA14_41575	sigX	CDS	170	PA14_41590	cmpX			0	0	0	1	1	1	0	0
3714400	-	PA14_41575	sigX	CDS	202	PA14_41590	cmpX			1	1	0	0	1	1	0	0
3714437	-	PA14_41575	sigX	CDS	239	PA14_41590	cmpX			1	1	0	1	1	1	0	0
3714511	-	PA14_41575	sigX	CDS	313	PA14_41590	cmpX			0	1	0	0	1	1	0	0
3714633	-	PA14_41575	sigX	CDS	435	PA14_41590	cmpX			1	0	0	0	1	1	0	0
3714810	-					PA14_41590	cmpX			1	0	0	0	0	1	0	0
3716409	-	PA14_41630	cmaX	CDS	11					0	0	0	1	1	0	0	0
3716424	-	PA14_41630	cmaX	CDS	26					1	0	0	0	1	0	0	0
3718406	-	PA14_41650	estX	CDS	215	PA14_41670	ppsA			1	1	0	1	1	1	0	0
3720584	-					PA14_41670	ppsA			0	1	0	0	0	1	0	0
3720648	-	PA14_41670	ppsA	CDS	12					0	0	0	1	1	0	0	0
3720719	-	PA14_41670	ppsA	CDS	82					0	1	0	0	1	0	0	0
3720736	+	PA14_41680	ydiA	CDS	66					1	1	0	1	1	0	0	0
3720778	+	PA14_41680	ydiA	CDS	24					0	1	0	0	1	0	0	0
3720911	-	PA14_41670	ppsA	CDS	275			PA14_41680	ydiA	0	1	0	0	1	0	1	0
3721537	+	PA14_41690		CDS	380	PA14_41680	ydiA			0	1	0	0	1	1	0	0
3722437	+	PA14_41710		CDS	25	PA14_41690				1	0	0	0	1	1	0	0
3723446	+					PA14_41710				1	0	0	0	0	1	0	0
3730354	-	PA14_41790		CDS	160					1	0	0	0	1	0	0	0
3731133	-					PA14_41800				0	1	0	0	0	1	0	0
3734909	-					PA14_41810				1	0	0	0	0	1	0	0
3735887	+	PA14_41820	pabB	CDS	135					0	0	0	1	1	0	0	0
3735912	-	PA14_41810		CDS	55					1	1	0	0	1	0	0	0
3736047	-	PA14_41810		CDS	190			PA14_41820	pabB	1	1	0	0	1	0	1	0
3742776	+	PA14_41920	aroF-1	CDS	82					1	0	0	0	1	0	0	0
3743420	+					PA14_41920	aroF-1			1	0	0	0	0	1	0	0
3744153	-					PA14_41930				1	0	0	0	0	1	0	0
3744323	-					PA14_41930				1	0	0	0	0	1	0	0
3744468	-					PA14_41930				1	1	0	1	0	1	0	0
3744638	+	PA14_41950		CDS	23					1	1	0	0	1	0	0	0
3746315	-	PA14_41970		CDS	49					1	1	1	0	1	0	0	0
3746318	-	PA14_41970		CDS	50					0	0	0	1	1	0	0	0
3746408	+	PA14_41980		CDS	79					0	1	0	0	1	0	0	0
3748432	-	PA14_42010		CDS	37					1	0	0	0	1	0	0	0
3748434	-	PA14_42010		CDS	39					1	0	0	0	1	0	0	0
3748451	+	PA14_42020	arsC	CDS	188					0	0	0	1	1	0	0	0
3763262	-	PA14_42180		CDS	24					1	0	0	0	1	0	0	0
3763979	-	PA14_42200		CDS	290					1	1	0	0	1	0	0	0
3770514	-					PA14_42270	pscJ			1	0	0	0	0	1	0	0
3772360	-	PA14_42320	pscE	CDS	119	PA14_42340	pscD			1	0	0	0	1	1	0	0
3773874	-	PA14_42340	pscD	CDS	372	PA14_42350	pscC			1	0	0	0	1	1	0	0
3776645	-	PA14_42380	exsD	CDS	53					0	1	0	0	1	0	0	0
3777135	-					PA14_42390	exsA			1	0	0	0	0	1	0	0
3777277	-					PA14_42390	exsA			1	0	0	0	0	1	0	0
3777521	-					PA14_42390	exsA			0	0	0	1	0	1	0	0
3777626	-	PA14_42390	exsA	CDS	100					1	0	0	0	1	0	0	0
3777839	-	PA14_42390	exsA	CDS	313	PA14_42400	exsB			0	1	0	0	1	1	0	0
3778956	-	PA14_42430	exsC	CDS	19					1	1	0	0	1	0	0	0
3781298	-	PA14_42450	popB	CDS	163	PA14_42460	pcrH			1	0	0	0	1	1	0	0
3782571	-	PA14_42470	pcrV	CDS	56	PA14_42480	pcrG			1	0	0	0	1	1	0	0
3782812	-	PA14_42470	pcrV	CDS	297	PA14_42480	pcrG			1	0	0	0	1	1	0	0
3788854	+	PA14_42580	pscO	CDS	232	PA14_42570	pscN			1	0	0	0	1	1	0	0
3798392	+	PA14_42700	alkA	CDS	202			PA14_42690	speE	1	0	0	0	1	0	1	0
3798508	-	PA14_42690	speE	CDS	63					1	0	0	0	1	0	0	0
3799720	-	PA14_42710		CDS	26					0	1	0	0	1	0	0	0
3806969	+	PA14_42820		CDS	24					1	0	0	0	1	0	0	0
3807643	+	PA14_42830		CDS	119					0	1	0	0	1	0	0	0
3808750	+	PA14_42850	folE	CDS	24					1	1	0	0	1	0	0	0
3809891	-	PA14_42860		CDS	46					1	1	1	1	1	0	0	0
3809914	+	PA14_42870		CDS	178					1	1	0	0	1	0	0	0
3821991	-					PA14_42980				0	0	0	1	0	1	0	0
3824079	-	PA14_42980		CDS	15	PA14_42990				1	0	0	0	1	1	0	0
3828583	+							PA14_43030		0	0	0	1	0	0	1	1
3829670	-	PA14_43040		CDS	74	PA14_43050				1	0	0	0	1	1	0	0
3831434	-	PA14_43050		CDS	246					1	1	0	1	1	0	0	0
3831509	+	PA14_43070	hcpD	CDS	377					0	0	0	1	1	0	0	0
3831525	+	PA14_43070	hcpD	CDS	361					1	1	0	0	1	0	0	0
3839602	+					PA14_43100				1	1	0	0	0	1	0	0
3839929	-							PA14_43100		1	0	0	0	0	0	1	1
3853759	+	PA14_43250		CDS	22					0	1	0	0	1	0	0	0
3856256	-	PA14_43280	selD	CDS	6					1	0	0	0	1	0	0	0
3856698	-	PA14_43290		CDS	86					0	1	0	0	1	0	0	0
3877089	-					PA14_43530				1	0	0	0	0	1	0	0
3877235	-	PA14_43530		CDS	21					1	1	0	0	1	0	0	0
3878987	-	PA14_43550		CDS	24					1	0	0	0	1	0	0	0
3882834	-	PA14_43610		CDS	48					0	1	0	0	1	0	0	0
3884783	-	PA14_43640	gpsA	CDS	32					1	1	0	0	1	0	0	0
3895840	+	PA14_43760		CDS	70			PA14_43740		1	1	0	0	1	0	1	0
3895880	+	PA14_43760		CDS	30			PA14_43740		1	0	0	0	1	0	1	0
3904096	-	PA14_43840		CDS	96	PA14_43850	htpG			1	0	0	0	1	1	0	0
3906017	-	PA14_43850	htpG	CDS	45					1	1	1	0	1	0	0	0
3908412	+	PA14_43900		CDS	33					1	1	1	1	1	0	0	0
3910172	-					PA14_43920	braB			1	0	0	0	0	1	0	0
3912798	+							PA14_43950	sucC	1	1	0	0	0	0	1	1
3913496	-	PA14_43950	sucC	CDS	168					1	0	0	0	1	0	0	0
3914830	+							PA14_43970	lpdG	0	1	0	0	0	0	1	1
3915153	-	PA14_43970	lpdG	CDS	60					1	1	0	0	1	0	0	0
3919489	-	PA14_44010	sucA	CDS	224					1	1	0	0	1	0	0	0
3919547	-	PA14_44010	sucA	CDS	282	PA14_44020	sdhB			0	1	0	0	1	1	0	0
3920237	+									0	1	0	0	0	0	0	1
3921870	-					PA14_44030	sdhA			1	0	0	1	0	1	0	0
3922071	+							PA14_44050	sdhD	0	1	0	0	0	0	1	1
3922261	-	PA14_44030	sdhA	CDS	248	PA14_44050	sdhD			0	1	0	0	1	1	0	0
3922877	-	PA14_44060	sdhC	CDS	112					1	1	0	0	1	0	0	0
3924004	-							PA14_44070	gltA	1	0	0	0	0	0	1	1
3924358	+					PA14_44070	gltA			0	1	0	0	0	1	0	0
3925225	-	PA14_44080		CDS	102					0	1	0	0	1	0	0	0
3927720	-	PA14_44120		CDS	23					1	0	0	0	1	0	0	0
3927778	+	PA14_44130		CDS	23					0	1	0	0	1	0	0	0
3930714	+	PA14_44170		CDS	94					1	1	0	0	1	0	0	0
3934975	-							PA14_44210		1	1	0	0	0	0	1	1
3940226	+	PA14_44290	acnA	CDS	245					1	1	0	0	1	0	0	0
3940275	+	PA14_44290	acnA	CDS	196					1	1	0	0	1	0	0	0
3943511	+	PA14_44300	aer	CDS	65					1	0	0	0	1	0	0	0
3943549	+	PA14_44300	aer	CDS	27					1	1	0	0	1	0	0	0
3943829	+					PA14_44300	aer			1	0	0	0	0	1	0	0
3947146	+	PA14_44340	ccoN	CDS	99					1	0	0	0	1	0	0	0
3950544	+	PA14_44370	ccoN	CDS	225					0	1	0	0	1	0	0	0
3950724	+	PA14_44370	ccoN	CDS	45					1	0	0	0	1	0	0	0
3952647	+	PA14_44390		CDS	172	PA14_44380	ccoO			0	1	0	0	1	1	0	0
3954198	+					PA14_44420	fixG			1	1	0	0	0	1	0	0
3954546	+					PA14_44420	fixG			0	1	0	0	0	1	0	0
3955315	+	PA14_44430		CDS	297	PA14_44420	fixG			1	1	0	1	1	1	0	0
3957070	+					PA14_44440	fixI			1	0	0	0	0	1	0	0
3958682	+	PA14_44460		CDS	82	PA14_44450	fixS			1	0	0	0	1	1	0	0
3959545	+	PA14_44470	hemN	CDS	28					1	1	0	0	1	0	0	0
3959587	+					PA14_44470	hemN			1	0	0	0	0	1	0	0
3959648	+					PA14_44470	hemN			1	0	0	0	0	1	0	0
3961688	+	PA14_44490	anr	CDS	31					1	0	0	0	1	0	0	0
3961944	+					PA14_44490	anr			0	1	0	0	0	1	0	0
3962274	+	PA14_44500	apt	CDS	265	PA14_44490	anr			1	0	0	1	1	1	0	0
3962554	+					PA14_44500	apt			1	0	0	0	0	1	0	0
3966091	-	PA14_44540		CDS	120			PA14_44560		0	0	0	1	1	0	1	0
3967958	+					PA14_44570				1	0	0	0	0	1	0	0
3971469	-	PA14_44620		CDS	26					1	1	0	0	1	0	0	0
3971507	-	PA14_44620		CDS	64	PA14_44630	dnaX			1	0	0	0	1	1	0	0
3971696	-	PA14_44620		CDS	253	PA14_44630	dnaX			1	0	0	0	1	1	0	0
3973625	-	PA14_44630	dnaX	CDS	31					1	0	0	0	1	0	0	0
3975570	+									1	1	0	1	0	0	0	1
3975585	-									0	0	0	1	0	0	0	1
3975744	-					PA14_44640-PA14_44650	4.5S RNA			1	1	1	1	0	1	0	0
3979633	-	PA14_44670	zipA	CDS	17					0	0	0	1	1	0	0	0
3992490	-	PA14_44780		CDS	82					1	0	0	0	1	0	0	0
3994863	-	PA14_44820		CDS	109					0	0	0	1	1	0	0	0
4005414	-							PA14_44920		0	0	0	1	0	0	1	1
4005594	+					PA14_44920				0	0	0	1	0	1	0	0
4005754	+	PA14_44930		CDS	421	PA14_44920				0	0	0	1	1	1	0	0
4005776	+	PA14_44930		CDS	399	PA14_44920				0	1	0	0	1	1	0	0
4006899	+	PA14_44950	ygfU	CDS	220					0	1	0	0	1	0	0	0
4009323	-	PA14_44960		CDS	416	PA14_44970	moaA2			1	0	0	0	1	1	0	0
4010041	-					PA14_44970	moaA2			1	0	0	0	0	1	0	0
4010903	-							PA14_44980		1	0	0	0	0	0	1	1
4014534	-							PA14_45010	hyi	1	0	0	1	0	0	1	1
4023443	+	PA14_45110	cysP	CDS	28					1	0	0	0	1	0	0	0
4037038	-	PA14_45280	cycH	CDS	291	PA14_45290	ccmH			1	0	0	0	1	1	0	0
4037691	-	PA14_45290	ccmH	CDS	480	PA14_45300	ccmG			1	0	0	0	1	1	0	0
4040615	-	PA14_45340		CDS	226	PA14_45350	ccmC			1	0	0	0	1	1	0	0
4040980	-					PA14_45350	ccmC			1	0	0	0	0	1	0	0
4041320	-	PA14_45350	ccmC	CDS	176	PA14_45370	ccmB			0	1	0	1	1	1	0	0
4050169	-	PA14_45500	cheW	CDS	42					0	1	0	0	1	0	0	0
4050173	-	PA14_45500	cheW	CDS	46	PA14_45510				1	0	0	0	1	1	0	0
4050218	-	PA14_45500	cheW	CDS	91	PA14_45510				1	1	0	0	1	1	0	0
4050257	-	PA14_45500	cheW	CDS	130	PA14_45510				1	1	0	0	1	1	0	0
4051318	-	PA14_45510		CDS	255	PA14_45520				1	0	0	0	1	1	0	0
4051385	-	PA14_45510		CDS	322	PA14_45520				1	1	0	0	1	1	0	0
4052273	-	PA14_45520		CDS	330	PA14_45540	motD			0	1	0	0	1	1	0	0
4055744	-					PA14_45590	cheA			1	0	0	0	0	1	0	0
4057060	-					PA14_45590	cheA			0	1	0	0	0	1	0	0
4057447	-	PA14_45590	cheA	CDS	256	PA14_45610	cheZ			1	1	0	0	1	1	0	0
4058635	-	PA14_45620	cheY	CDS	61					1	1	0	0	1	0	0	0
4061309	-					PA14_45660	flhF			1	0	0	0	0	1	0	0
4061769	-	PA14_45660	flhF	CDS	83					1	0	0	0	1	0	0	0
4061813	-	PA14_45660	flhF	CDS	127	PA14_45680	flhA			1	0	0	0	1	1	0	0
4061967	-	PA14_45660	flhF	CDS	281	PA14_45680	flhA			1	0	0	0	1	1	0	0
4062026	-	PA14_45660	flhF	CDS	340	PA14_45680	flhA			1	1	0	0	1	1	0	0
4068039	-	PA14_45720	flhB	CDS	145	PA14_45740	fliR			1	0	0	0	1	1	0	0
4069255	-	PA14_45760	fliQ	CDS	313	PA14_45770	fliP			1	0	0	0	1	1	0	0
4070735	-	PA14_45790	fliN	CDS	57	PA14_45800	fliM			1	0	0	0	1	1	0	0
4071841	-	PA14_45800	fliM	CDS	164	PA14_45810	fliL			1	0	0	0	1	1	0	0
4073894	+	PA14_45840		CDS	28					0	1	0	0	1	0	0	0
4077099	-	PA14_45880		CDS	51					1	1	0	0	1	0	0	0
4077750	+							PA14_45890		0	0	0	1	0	0	1	1
4084996	-	PA14_45940	lasI	CDS	21					1	1	0	0	1	0	0	0
4084997	-	PA14_45940	lasI	CDS	22					1	0	0	0	1	0	0	0
4085035	+	PA14_45950	rsaL	CDS	72					0	0	0	1	1	0	0	0
4085083	+	PA14_45950	rsaL	CDS	24					1	0	0	0	1	0	0	0
4085084	+	PA14_45950	rsaL	CDS	23					1	1	0	1	1	0	0	0
4085125	+					PA14_45950	rsaL			1	1	0	0	0	1	0	0
4086256	-	PA14_45960	lasR	CDS	198					1	1	1	1	1	0	0	0
4086305	+									0	1	0	0	0	0	0	1
4086355	-	PA14_45960	lasR	CDS	297					1	0	0	0	1	0	0	0
4089241	-	PA14_45970		CDS	24					1	0	0	0	1	0	0	0
4093356	-	PA14_46010		CDS	111					1	0	0	0	1	0	0	0
4093357	-	PA14_46010		CDS	112					1	0	0	0	1	0	0	0
4093364	-	PA14_46010		CDS	119					0	1	0	0	1	0	0	0
4105553	-	PA14_46160		CDS	9					1	1	1	0	1	0	0	0
4119356	+	PA14_46310		CDS	31					1	0	0	0	1	0	0	0
4125358	+	PA14_46370		CDS	92					1	1	0	0	1	0	0	0
4131260	+	PA14_46450	aceK	CDS	23					1	0	0	0	1	0	0	0
4133358	-									1	1	0	1	0	0	0	1
4133585	-									0	0	0	1	0	0	0	1
4134289	+							PA14_46460		1	1	0	0	0	0	1	1
4134857	+							PA14_46460		1	0	0	0	0	0	1	1
4134917	-	PA14_46460		CDS	27					1	0	0	0	1	0	0	0
4137054	+	PA14_46490	fabF2	CDS	58					0	0	0	1	1	0	0	0
4138852	-					PA14_46510				0	1	0	0	0	1	0	0
4139674	+							PA14_46510		0	1	0	0	0	0	1	1
4140265	-	PA14_46510		CDS	161	PA14_46520				0	0	0	1	1	1	0	0
4141364	+									1	0	0	0	0	0	0	1
4141915	+	PA14_46540		CDS	486			PA14_46530		1	0	0	0	1	0	1	0
4142101	+	PA14_46540		CDS	300			PA14_46530		1	0	0	1	1	0	1	0
4142146	+	PA14_46540		CDS	255			PA14_46530		1	0	0	0	1	0	1	0
4142286	-	PA14_46530		CDS	35					1	1	0	0	1	0	0	0
4142373	+	PA14_46540		CDS	28					1	0	0	0	1	0	0	0
4143392	-							PA14_46540		0	0	0	1	0	0	1	1
4144382	+	PA14_46550		CDS	191					0	0	0	1	1	0	0	0
4144644	-							PA14_46550		0	0	0	1	0	0	1	1
4146137	+	PA14_46570		CDS	0	PA14_46570				1	1	0	0	1	1	0	0
4152138	-									1	0	0	0	0	0	0	1
4152160	-									0	1	0	0	0	0	0	1
4154425	-	PA14_46620		CDS	301					1	0	0	0	1	0	0	0
4172831	-							PA14_46860		0	0	0	1	0	0	1	1
4176968	-	PA14_46890		CDS	50					1	1	0	0	1	0	0	0
4177807	+	PA14_46910	ybeJ	CDS	117					1	0	0	0	1	0	0	0
4177810	+	PA14_46910	ybeJ	CDS	114					0	1	0	0	1	0	0	0
4195962	-	PA14_47090		CDS	30					0	1	0	0	1	0	0	0
4198118	-	PA14_47110	yybH	CDS	148	PA14_47110-PA14_47120	P9			1	1	0	1	1	1	0	0
4199168	-	PA14_47130		CDS	28					0	1	0	0	1	0	0	0
4206969	-	PA14_47210	cyoA	CDS	416					1	0	0	0	1	0	0	0
4216059	-	PA14_47320		CDS	190	PA14_47330	yafJ			1	0	0	0	1	1	0	0
4216099	-	PA14_47320		CDS	230	PA14_47330	yafJ			1	0	0	0	1	1	0	0
4217140	-	PA14_47340		CDS	6					1	1	0	0	1	0	0	0
4217334	-	PA14_47340		CDS	200	PA14_47350				1	0	0	0	1	1	0	0
4217667	-					PA14_47350				1	0	0	0	0	1	0	0
4223735	-					PA14_47390				0	1	0	0	0	1	0	0
4224778	-	PA14_47400		CDS	93					0	1	0	0	1	0	0	0
4227755	-	PA14_47440		CDS	157					1	1	0	0	1	0	0	0
4227902	-	PA14_47440		CDS	304	PA14_47450	ycgL			0	1	0	0	1	1	0	0
4229287	-	PA14_47460	rnd	CDS	20					1	1	0	0	1	0	0	0
4229379	+	PA14_47490		CDS	29					1	0	0	0	1	0	0	0
4232568	-	PA14_47510		CDS	84					1	0	0	0	1	0	0	0
4232569	+	PA14_47520		CDS	27					1	0	0	0	1	0	0	0
4233982	+	PA14_47540	ompP1	CDS	114					1	0	0	0	1	0	0	0
[truncated: 1,397 more rows]
