# Supplementary material for: The Pseudomonas aeruginosa Transcriptome in Planktonic Cultures and Static Biofilms Using RNA Sequencing
Source: PLoS One. 2012 Feb 3;7(2):e31092. doi: 10.1371/journal.pone.0031092 (PMC3272035; doi:10.1371/journal.pone.0031092)
Supplement: Table S5 — List of RNA and DNA oligonucleotides used in this study. (XLS) [file pone.0031092.s006.xls]

## Sheet: Table S5
Table S5: Oligonucleotides used for RNA sequencing
RNA adapters
Name	sequence (5' > 3')
Adapter-A-BC6-1	UACACGACGCUCUUCCGAUCUACGAGA
Adapter-A-BC6-2	UACACGACGCUCUUCCGAUCUACUUGC
Adapter-A-BC6-3	UACACGACGCUCUUCCGAUCUAUCUGG
Adapter-A-BC6-4	UACACGACGCUCUUCCGAUCUCAUACG
Adapter-A-BC6-5	UACACGACGCUCUUCCGAUCUCGUCAU
Adapter-A-BC6-6	UACACGACGCUCUUCCGAUCUGGUUAC
Adapter-A-BC6-7	UACACGACGCUCUUCCGAUCUGUACCU
Adapter-A-BC6-8	UACACGACGCUCUUCCGAUCUGUCAAG
Adapter-A-BC6-9	UACACGACGCUCUUCCGAUCUUCUCUG
Adapter-A-BC6-10	UACACGACGCUCUUCCGAUCUUGGUUC
Adapter-A-BC6-11	UACACGACGCUCUUCCGAUCUUUCCGA
Adapter-A-BC6-12	UACACGACGCUCUUCCGAUCUUUGCAG
Adapter-Ba	P-AGAUCGGAAGAGCGGUUCAGC-ddC
DNA primers
Name	sequence (5' > 3')
RT-primer	GCTGAACCGCTCTTCCGATCT
PCR-primer-Ab	AATGATACGGCGACCACCGAGATCTACACTCTTTCCCTACACGACGCTCTTCCGATCT
PCR-primer-Bb	CAAGCAGAAGACGGCATACGAGATCGGTCTCGGCATTCCTGCTGAACCGCTCTTCCGATCT
primers for 5'-RACE
Name	sequence (5' > 3')
RACE-anchor-T17	GACTCGAGTCGACATCGATTTTTTTTTTTTTTTTT
RACE-anchor	GACTCGAGTCGACATCGA
RACE-M13-T17	CGCCAGGGTTTTCCCAGTCACGACTTTTTTTTTTTTTTTTT
RACE-M13	CGCCAGGGTTTTCCCAGTCACGAC
RACE-pqsA-1	GGCCTGGGAGAGAATGTA
RACE-pqsB-1	GAGGATCTTCTGCAACGG
RACE-mexR-1	CAGGTTTCTTCCCTCCAG
RACE-mexA-1	GCTGCCTTCCTTGAACAG
RACE-pqsA-2	GGCTGAGAGTCTGGCCCCGATAG
RACE-pqsB-2	CGGTTCTCGATCAGATGGTCGGG
RACE-mexR-2	CTCGCGGATCTTCCGGGTGATC
RACE-mexA-2	GAGGATGATGCCGTTCACCTGGG
a: modifications of adapter-B were 5'-phosphate (P) and 3'-dideoxycytidine (ddC).
b: adapted from Illumina PE PCR Primers 1 & 2. Original sequences were taken from http://intron.ccam.uchc.edu/groups/tgcore/wiki/013c0/Solexa_Library_Primer_Sequences.html
